# Supplementary material for: Delivery of a BET protein degrader via a CEACAM6-targeted antibody–drug conjugate inhibits tumour growth in pancreatic cancer models
Source: Nat Commun. 2024 Mar 11;15:2192. doi: 10.1038/s41467-024-46167-1 (PMC10928091; doi:10.1038/s41467-024-46167-1)
Supplement: Supplementary file 4 — Source Data [file 41467_2024_46167_MOESM4_ESM.xlsx]

## Sheet: Fig 1a
PC-3 model
Conc (nM)	EBET-1055				Gemcitabine		Paclitaxel		Erlotinib		SN38		5FU		Oxaliplatin		Maytansine		MMAE		Exatecan		PNU-159682		Calicheamicin		SJG-136
1000	0.0220639	0.026394	0.0174581	0.0108941	0.0760739	0.0545361	0.208308	0.18762	1.02981	0.863101	0.0552098	0.0609624	0.628948	0.624316	0.551619	0.654794	0.249535	0.227524	0.251999	0.256752	0.0309369	0.0198302	0.0580051	0.0555677	0.0112891	0.00937156	0.0181625	0.0234086
333.333	0.0295933	0.00871526	0.0166307	0.0207125	0.0596938	0.0640137	0.219934	0.154455	1.03914	1.03107	0.0594972	0.0548182	1.08645	1.1507	0.763309	0.569646	0.34433	0.20213	0.186729	0.26083	0.0534273	0.0563779	0.0607666	0.0780648	0.0411322	0.0369798	0.00434143	0.00407811
111.111	0.011032	0.0230292	0.0156378	0.023636	0.086566	0.0731299	0.156616	0.183218	0.972785	0.951767	0.0790506	0.0700031	0.930046	1.06243	0.758448	0.773437	0.289884	0.252404	0.242803	0.2759	0.058822	0.0589841	0.0618064	0.0457235	0.111129	0.0651485	0.0327802	0.0238137
37.037	0.0354678	0.0257872	0.0177063	0.0174581	0.0974655	0.081662	0.274449	0.269817	0.758529	0.78135	0.124734	0.122775	0.933523	1.17738	0.611575	1.36152	0.241858	0.276447	0.346369	0.272768	0.0479786	0.0518744	0.0208969	0.0297081	0.145185	0.150377	0.072346	0.0802254
12.3457	0.0343922	0.0696117	0.0488992	0.0748519	0.157359	0.126559	0.532673	0.607227	0.939627	1.05271	0.540404	0.411808	0.920431	1.11424	1.10547	1.13856	0.254936	0.305332	0.202245	0.293259	0.0631297	0.0763566	0.0384652	0.0332933	0.342075	0.405624	0.160768	0.182354
4.11523	0.188068	0.122979	0.148021	0.17778	0.368924	0.266808	1.23133	1.02384	0.955176	1.113	0.869637	1.03078	1.09971	1.13737	1.10349	1.37463	0.268163	0.250831	0.247489	0.262363	0.115713	0.148	0.187485	0.249717	0.482169	0.54933	0.399939	0.267906
1.37174	0.523136	0.346073	0.415685	0.264298	0.983541	1.20601	1.12237	1.32235	0.955237	1.00297	1.09273	0.98643	1.18098	1.18234	0.94357	1.14787	0.243262	0.280613	0.259926	0.244991	0.778109	0.729665	0.616457	0.967255	0.516698	0.680667	0.493661	0.501432
0.457247	0.346128	1.03982	0.39853	0.506092	0.716379	1.10826	1.21243	0.997341	0.880089	0.764943	1.22314	1.123	1.0356	1.10786	0.976904	0.857099	0.343925	0.280431	0.258204	0.308154	1.00656	0.870191	1.05458	1.14192	0.772728	0.719935	0.914584	0.735667
0.152416	0.944033	0.956362	0.512352	0.458599	1.18693	0.813	1.09945	0.696277	1.02454	0.929114	0.938249	0.780223	1.16122	0.916724	1.3076	0.815184	0.727288	0.783916	0.646705	0.766516	0.897907	0.941558	1.08578	0.767218	0.744964	0.855742	1.10871	0.98878
0.0508053	1.03168	0.639661	0.847255	0.597216	0.990513	0.988122	1.10191	0.978416	1.08454	0.926866	0.992318	1.0321	1.16049	1.06907	1.22585	0.931579	1.20818	1.02196	0.742979	0.649115	0.959781	0.754167	1.02111	1.19884	1.07988	0.865296	0.884417	0.940059
Error bar	SD				None		None		None		None		None		None		None		None		None		None		None		None
PC-42 model
Conc (nM)	EBET-1055				Gemcitabine		Paclitaxel		Erlotinib		SN38		5FU		Oxaliplatin		Maytansine		MMAE		Exatecan		PNU-159682		Calicheamicin		SJG-136
1000	0.0033942	0.0142557	0.015206	0.013441	0.838784	0.755999	0.693034	0.602099	0.822378	0.783731	0.342248	0.33446	0.803758	0.809605	0.924007	0.968587	0.812608	0.615354	0.633236	0.75604	0.0607861	0.0653104	0.0866605	0.129996	0.0219518	0.0291612	0.0115237	0.0158834
333.333	0.0293259	0.0202294	0.0100468	0.00515919	0.807274	0.804782	0.665173	0.682907	0.827277	0.77479	0.378267	0.468254	0.867712	0.880836	1.03968	0.917383	0.856177	0.763323	0.603302	0.717455	0.256246	0.217826	0.113301	0.0719862	0.039822	0.0144415	0.0357235	0.0248866
111.111	0.0142557	0.00420881	0.00719571	0.0213156	0.809709	0.959478	0.642721	0.616007	0.828923	0.894245	0.679529	0.752912	0.908306	0.975807	0.928248	0.966197	0.989397	0.800999	0.694436	0.75789	0.376955	0.360555	0.063386	0.0534121	0.1549	0.11048	0.419122	0.469877
37.037	0.0203652	0.00488765	0.00488765	0.0160206	0.959342	0.988416	0.763283	0.664582	0.850472	1.00902	0.74413	0.753479	0.857471	0.849455	0.953197	0.829598	0.785587	0.871027	0.634871	0.721417	0.518578	0.60815	0.0278839	0.0381361	0.30221	0.38744	0.944171	0.754518
12.3457	0.0262032	0.0122191	0.022266	0.00665264	0.801184	0.810313	0.794789	0.716729	0.82307	0.810513	0.839243	1.03691	0.738856	0.876335	1.03809	0.899297	0.656482	0.833152	0.702582	0.779064	0.749614	0.75613	0.133754	0.211185	0.616864	0.638787	0.702525	0.822622
4.11523	0.0719571	0.0264748	0.0590591	0.041545	1.06361	0.953546	0.805665	0.858294	0.801357	0.818035	0.845164	0.830365	0.906733	0.946953	0.768863	0.950472	0.643766	0.773422	0.511181	0.608809	0.680347	0.924388	0.646536	0.588163	0.769198	0.653564	0.783662	0.85163
1.37174	0.231077	0.259589	0.138076	0.446406	0.926453	0.739041	1.0222	0.955791	0.91711	0.950722	0.826419	0.821032	0.848871	0.72693	1.04261	0.934799	0.569628	0.803809	0.64787	0.643499	0.685603	0.860712	0.828508	0.84618	0.799376	0.758009	0.88154	0.846782
0.457247	0.302356	0.57267	0.932863	0.467993	0.852086	0.809932	0.836882	0.76976	0.954565	0.87164	0.777566	0.766984	0.801067	0.770345	0.820998	0.916599	0.830745	0.77693	0.669964	0.691314	0.772071	0.81384	0.728996	0.740951	0.82907	0.79023	0.861524	0.795266
0.152416	0.441246	0.445048	0.492295	0.665943	0.807217	0.880019	0.731704	0.802089	0.908425	0.882783	0.878832	0.88368	0.797077	0.62933	0.861865	0.971141	0.831682	0.857374	0.776209	0.814737	0.766218	0.807851	0.896124	0.788068	0.899615	0.719408	0.869188	0.746826
0.0508053	0.822755	0.803611	0.682642	0.933677	0.843172	1.29626	0.638992	0.876073	0.849756	0.887921	0.890441	0.944075	0.966407	0.922946	1.06194	0.943569	0.886649	0.836382	0.733651	0.816945	0.809298	0.752219	0.761024	0.879843	0.680193	0.77534	0.767938	0.764946
Error bar	SD				None		None		None		None		None		None		None		None		None		None		None		None

## Sheet: Fig 1b
ISRE reporter
Conc (nM)	EBET-1055				GEM
100	1.07497	1.09997	0.73331	0.700719	28.9463	3.82906	5.9647	7.02082
10	0.75077	0.670901	0.606391	0.838626	27.1543	30.5258	21.6628	20.702
1	1.31385	1.92698	1.43329	1.35915	21.4127	60.2958	49.3861	23.1172
0.1	25.3982	8.32292	9.40111	11.2952	21.9812	35.2265	30.3365	64.1723
0.01	30.7933	26.4293	15.5249	19.9295	32.372	45.3774	27.8911	14.8302
Error bar	SD				SD
STAT3 reporter
Conc (nM)	EBET-1055				GEM
100	1.29014	0.860091	1.24406	1.9352	1.99007	1.78647	3.03614	1.90063
10	1.60155	0.703711	1.08855	1.08855	1.6403	3.13252	1.94786	1.7751
1	2.78669	1.65875	1.48862	5.41857	2.4087	1.49696	2.06919	1.8158
0.1	1.48624	1.68407	1.84178	2.00796	1.79001	1.59959	1.75421	1.71412
0.01	1.55972	1.74605	1.71018	2.1771	2.06747	1.82581	1.42074	1.637
Error bar	SD				SD
SMAD reporter
Conc (nM)	EBET-1055				GEM
100	0.753247	0.577489	0.871682	0.659988	9.05595	6.92146	8.46934	7.37495
10	0.53899	0.558861	0.69697	0.812094	10.2361	10.9523	9.63949	10.1761
1	1.85859	1.76889	1.86481	1.54378	9.07914	12.1934	11.4846	12.486
0.1	9.68236	11.7643	10.7787	13.4099	11.1201	9.51474	12.1338	11.5246
0.01	8.51037	10.2523	12.6373	10.4965	10.3574	7.93965	8.28751	10.3623
Error bar	SD				SD
NFkB reporter
Conc (nM)	EBET-1055				GEM
100	0.398342	0.675085	0.390248	0.361323	3.42477	2.95741	3.43823	3.00581
10	0.511996	0.523405	0.541669	0.482922	3.57254	3.01037	3.31678	5.99469
1	0.517393	0.695298	1.56863	0.925211	3.15339	2.29271	2.87881	2.50205
0.1	1.75766	2.16329	1.77637	2.02858	2.69841	2.71344	2.55095	2.55234
0.01	2.02322	2.7569	1.94844	1.71523	2.50409	2.814	2.5115	3.05166
Error bar	SD				SD

## Sheet: Fig 3a
PC-3
Conc (nM)	84-EBET				84-DXd				84-MMAE
100	0.0151842	0.0195862	0.0133377	0.0113099	0.197246	0.252865	0.274356	0.250351	0.267684	0.412773	0.361611	0.395436
33.3333	0.02412	0.00923254	0.0168164	0.0264282	0.376874	0.398342	0.33011	0.275194	0.426817	0.426329	0.271774	0.357177
11.1111	0.0210535	0.0184651	0.0215976	0.0293463	0.21414	0.328457	0.457561	0.518615	0.435812	0.386043	0.323986	0.293618
3.7037	0.0234111	0.0190586	0.0244827	0.0213338	0.93025	0.397029	0.36999	0.331106	0.33061	0.300549	0.325759	0.368452
1.23457	0.0358585	0.0252906	0.0320336	0.0267414	0.873975	0.876081	0.582612	0.594977	0.363131	0.294758	0.432862	0.354209
0.411523	0.0573572	0.0505976	0.0302201	0.0590223	0.729879	1.26025	0.63925	1.02638	0.502792	0.399417	0.282325	0.345233
0.137174	0.0991509	0.111862	0.147836	0.157909	1.05902	0.752706	1.43283	0.835522	0.973966	0.299843	0.316077	0.42613
0.0457247	0.470332	0.376655	0.400907	0.51882	1.09249	1.31251	1.29856	0.601295	0.967089	0.891133	0.836243	1.13842
0.0152416	0.423411	0.511483	0.398022	0.824977	1.48809	0.580869	0.826917	0.948367	0.663518	1.27524	0.575888	0.697324
0.00508053	0.906718	0.667942	0.557448	0.72914	1.33591	0.714684	0.751189	0.930318	0.75645	0.507787	0.597226	0.365936
PC-42
Conc (nM)	84-EBET				84-DXd				84-MMAE
100	0.239598	0.245057	0.227893	0.325751	0.950773	0.76057	0.859931	0.854624	0.960814	0.840183	0.951065	1.11666
33.3333	0.662875	0.436099	0.384192	0.353793	0.880564	1.02	0.818699	0.81025	1.11696	0.910229	1.05197	1.00787
11.1111	0.625569	0.729589	0.58152	0.764497	1.12788	1.10512	0.967741	0.711099	1.08493	1.11141	1.19904	0.79346
3.7037	0.697204	0.726859	0.658243	0.737158	0.874489	0.736201	0.682366	0.938694	0.969064	1.10679	0.913979	0.979601
1.23457	1.18145	0.928323	0.912813	0.776532	0.938833	1.15955	0.951856	1.15009	1.01132	0.827096	1.02062	0.641368
0.411523	1.18112	0.783977	1.05096	1.14439	1.05265	0.79845	0.759069	0.761198	1.16492	1.06127	1.11152	1.06731
0.137174	1.62193	0.986186	1.01315	0.864381	0.853437	0.882589	0.789617	0.941382	1.03244	1.00645	0.886268	1.04309
0.0457247	1.45215	1.15746	1.42758	1.02076	0.846874	0.957267	1.02566	0.649408	0.821734	1.03364	0.993663	0.90243
0.0152416	1.55162	1.14472	1.10357	1.32182	0.962504	1.09486	1.10592	1.03177	0.84202	0.866807	1.06795	0.798973
0.00508053	1.38874	1.26255	1.02444	1.24423	1.26792	0.767343	1.05387	0.856265	0.795335	0.988788	0.976339	0.707215
KYK-008
Conc (nM)	84-EBET				84-DXd				84-MMAE
100	0.0624899	0.0655178	0.0611371	0.0736673	0.209918	0.189081	0.1868	0.248577	0.570597	0.514046	0.208282	0.555064
33.3333	0.0495088	0.0520857	0.0670639	0.0542116	0.212624	0.21448	0.124056	0.211194	0.475951	0.437531	0.382751	0.369255
11.1111	0.0661942	0.050153	0.0492511	0.0538573	0.196735	0.225536	0.248074	0.148489	0.0640822	0.595965	0.494437	0.412518
3.7037	0.0439362	0.0448059	0.0463521	0.0670962	0.23752	0.272971	0.238526	0.187689	0.238226	0.494319	0.552377	0.575913
1.23457	0.0482847	0.0839749	0.053503	0.062651	0.326397	0.244827	0.221129	0.246103	0.422086	0.328532	0.456962	0.561472
0.411523	0.0709615	0.0558222	0.100628	0.0533097	0.599639	0.343291	0.595618	0.673825	0.746336	0.602343	0.460299	0.615928
0.137174	0.0571429	0.0749235	0.0469319	0.0608472	0.624264	0.347428	0.829041	0.955571	0.128046	0.548331	0.684439	0.91422
0.0457247	0.188501	0.133741	0.106265	0.121243	1.53963	0.64773	0.772869	1.17488	1.1805	0.530022	0.428642	0.522551
0.0152416	0.530649	0.240425	0.388404	0.415655	0.892596	1.48667	0.869632	1.05017	0.835461	0.437236	0.93814	0.680866
0.00508053	0.85492	0.811499	1.06729	0.598808	0.880109	0.962646	0.856179	1.12544	1.65506	0.407705	0.614274	0.36834
KYK-017
Conc (nM)	84-EBET				84-DXd				84-MMAE
100	0.197727	0.20371	0.374949	0.223262	0.899522	1.03961	0.98425	0.430024	0.277927	0.44918	0.341068	0.236813
33.3333	0.247959	0.512649	0.196621	0.270521	0.460792	0.670255	0.990896	1.08672	0.244068	0.432381	0.418034	0.446206
11.1111	0.341143	0.191019	0.0872772	0.272427	0.594697	0.739168	1.33087	0.676701	0.429473	0.457644	0.361886	0.233218
3.7037	0.301583	0.466799	0.359361	0.301735	1.84496	2.21744	2.14892	1.67976	0.779757	0.613145	0.373554	0.416596
1.23457	1.40874	0.797424	1.24437	0.886988	1.07901	2.18574	1.29406	1.27379	0.277959	0.740865	0.682626	0.750964
0.411523	1.23766	0.900822	0.7765	1.36423	1.33785	1.09018	1.44086	1.07848	0.637035	1.07563	0.861298	0.737205
0.137174	1.35451	1.27367	0.699018	0.620849	0.923379	1.04226	2.08473	2.77851	0.483267	0.850317	1.25505	0.730865
0.0457247	1.24719	0.780387	1.12168	1.13819	1.0618	1.93753	1.13856	2.32137	0.944473	1.04961	0.241813	0.209001
0.0152416	1.26091	0.311263	0.670205	1.30527	2.17291	1.65902	2.01761	1.89886	0.573534	0.905092	0.540166	0.799889
0.00508053	1.01973	1.01817	0.676836	0.732213	1.27505	2.26914	2.72435	0.842172	0.716125	1.17903	0.793254	0.920191
KYK-019
Conc (nM)	84-EBET				84-DXd				84-MMAE
100	0.0877413	0.0893366	0.0520539	0.0633983	0.448084	0.407509	0.320498	0.410701	0.27747	0.448946	0.379213	0.518878
33.3333	0.0889821	0.0720838	0.093059	0.0743881	0.516665	0.398391	0.428806	0.558217	0.581637	0.451934	0.507256	0.513897
11.1111	0.132351	0.0499269	0.0904592	0.0762788	0.51953	0.647117	0.503834	0.541088	0.629985	0.394222	0.393824	0.572804
3.7037	0.127269	0.161361	0.106649	0.132882	0.612925	0.648876	0.571764	0.599313	0.628524	0.471061	0.556467	0.539532
1.23457	0.31705	0.168156	0.308188	0.12786	0.617093	0.978882	1.28844	0.959865	0.817001	0.566562	0.841242	0.611921
0.411523	0.738682	0.586006	0.544292	0.841549	0.709901	1.0134	0.684501	1.31117	0.869002	0.751054	0.788644	0.51383
0.137174	0.843498	1.16658	0.745122	1.29662	0.777505	0.691209	0.78037	1.19009	0.777885	0.954674	0.687764	0.961448
0.0457247	1.08888	0.926336	1.18814	0.820928	0.77288	0.744094	0.532947	0.802188	0.963042	0.805247	0.807305	0.981039
0.0152416	1.31051	0.810706	0.890826	0.939453	1.06824	0.530537	1.20045	0.864386	0.909115	0.804914	1.05469	1.27578
0.00508053	1.38903	0.784945	1.27246	1.04137	0.882557	0.618656	0.913428	0.969048	1.09494	1.24217	1.37998	0.829487
KYK-031
Conc (nM)	84-EBET				84-DXd				84-MMAE
100	0.0414311	0.0384018	0.0388302	0.0474285	0.372314	0.298212	0.270239	0.395733	0.764436	1.22479	0.753667	0.734659
33.3333	0.0455314	0.0264376	0.0541909	0.0354949	0.347268	0.237091	0.284137	0.281002	0.680169	0.58485	0.847981	0.50424
11.1111	0.0433283	0.026866	0.0364129	0.0314864	0.471609	0.337658	0.583028	0.431927	1.19759	0.490938	0.642556	0.91513
3.7037	0.0400848	0.0329858	0.0385242	0.0290385	0.489529	0.561797	0.331123	0.51966	0.667109	1.11195	0.735222	1.03367
1.23457	0.0478569	0.101099	0.0720302	0.0738661	0.613071	0.961818	0.702786	0.748649	1.08471	1.79032	0.970665	1.47466
0.411523	0.226188	0.380683	0.442462	0.230105	1.04787	0.640837	1.04414	0.716891	1.61901	1.20985	1.07201	0.711955
0.137174	0.714702	0.823421	0.872624	0.783152	0.854125	0.896409	0.636106	0.884818	1.00896	1.41378	1.28101	1.04039
0.0457247	0.755246	0.787099	0.740497	0.751237	0.779638	1.06111	1.19438	1.27393	1.68198	0.734177	1.38654	1.02656
0.0152416	0.715436	1.00968	0.772289	0.733184	0.67156	1.28339	1.04349	0.882186	1.61652	1.49154	1.31276	1.14487
0.00508053	0.86886	1.37029	1.07791	0.68294	1.12498	1.06366	0.794896	1.01646	0.987945	1.39152	1.1906	1.17722
KYK-036
Conc (nM)	84-EBET				84-DXd				84-MMAE
100	0.0162995	0.00614487	0.00453054	0.000989429	0.624981	0.33426	0.524205	0.550915	0.28197	0.222375	0.350437	0.270461
33.3333	0.00682185	0.00708223	0.00807166	0.00468677	0.584896	0.533242	0.755319	0.55208	0.199862	0.249809	0.2674	0.356715
11.1111	0.0119773	0.00676978	0.0115086	0.00786335	0.63671	0.520871	0.707482	0.478777	0.221174	0.269841	0.428282	0.332497
3.7037	0.0143728	0.00572827	0.00843618	0.00801958	0.58357	0.753592	0.822115	0.510629	0.317192	0.299212	0.457886	0.375701
1.23457	0.0071343	0.0139041	0.00838411	0.00880071	0.899917	0.721982	0.919277	0.655869	0.497525	0.431692	0.807238	0.747915
0.411523	0.19674	0.22835	0.0876946	0.0189033	0.913051	0.822678	1.1048	0.947152	0.439132	0.52089	0.77903	1.1679
0.137174	0.72598	0.395407	0.667292	0.389366	1.0358	1.09179	1.29559	1.20216	0.74342	1.08398	1.40907	0.905813
0.0457247	1.25793	0.542259	1.41655	0.829454	0.981935	1.074	1.18329	1.08693	0.655772	0.955449	1.06577	1.13923
0.0152416	1.28735	1.31443	1.61662	1.11181	0.878147	0.686314	1.29218	1.12826	0.546812	1.23269	0.849357	1.2399
0.00508053	1.7139	1.39046	1.51867	1.26235	1.20237	1.04865	1.25856	1.35222	0.943941	1.81771	1.227	0.899187
KYK-042
Conc (nM)	84-EBET				84-DXd				84-MMAE
100	0.0676085	0.0902898	0.0751961	0.0975238	0.545234	0.264063	0.445781	0.414037	0.561021	0.49	0.615488	0.519747
33.3333	0.101549	0.0648346	0.077399	0.0592867	0.526242	0.574745	0.478977	0.317704	0.684974	0.634231	0.533364	0.681448
11.1111	0.0907793	0.0881685	0.0637739	0.119743	0.586393	0.52105	0.435074	0.487343	0.681709	0.495061	0.392529	0.575324
3.7037	0.0854489	0.103099	0.151643	0.0758488	0.825788	0.446749	0.477712	0.853038	0.551944	0.985355	0.672142	0.848732
1.23457	0.105955	0.0943419	0.0861016	0.0980134	0.962096	0.943023	0.937616	1.18879	0.91626	0.849026	0.561707	0.970138
0.411523	0.0963	0.0762568	0.0810976	0.0866183	0.997175	1.04772	0.924515	0.981949	0.741433	0.659178	1.16995	0.895002
0.137174	0.0874614	0.152704	0.241308	0.456127	0.895919	0.589245	0.955963	1.0746	0.844455	1.21259	1.01556	0.785841
0.0457247	0.328334	0.848098	0.723542	0.731891	0.961612	0.811691	0.680628	1.01114	0.872896	0.981306	0.542605	1.25687
0.0152416	0.473369	0.711603	0.824601	1.11366	1.05404	0.995131	1.01765	1.05189	1.31009	0.816373	1.24799	0.8967
0.00508053	0.879537	1.2243	1.20904	1.00347	0.919404	0.970436	0.979178	1.16211	0.630247	0.502865	0.455779	0.497935
KYK-046
Conc (nM)	84-EBET				84-DXd				84-MMAE
100	0.636829	0.503969	0.310421	0.389799	0.675451	0.85292	0.798609	1.07525	1.11671	1.11397	1.25754	1.02873
33.3333	0.64989	0.604515	0.736587	0.560941	0.9149	0.811362	1.11377	0.697568	1.06585	1.60312	1.22195	0.6068
11.1111	0.478861	0.709452	1.18437	0.61949	1.32192	1.08729	0.67768	0.824025	1.29917	1.32411	0.719064	0.951173
3.7037	0.982604	0.806958	0.757755	0.617013	0.853365	0.679464	0.927028	1.03173	1.12418	0.98226	1.30686	0.514637
1.23457	0.816529	1.18617	1.03023	0.675674	0.786124	0.926582	0.950661	0.798341	1.58488	1.5527	1.00247	0.76509
0.411523	1.50099	0.784327	1.02775	0.996904	0.946291	0.736183	0.789691	1.12233	0.88065	1.16988	1.43319	1.32345
0.137174	0.464449	1.41564	1.43681	1.15938	1.36669	0.778722	0.768823	0.748044	1.09958	0.881968	1.20053	0.664909
0.0457247	1.43163	0.730732	1.4144	0.905815	0.615522	*	0.92471	0.654315	1.22305	1.09244	1.10298	0.75795
0.0152416	1.22975	1.02224	1.11749	0.913697	0.511092	0.848906	0.984193	0.534725	0.906245	1.0496	1.2203	0.773109
0.00508053	0.74886	1.09655	1.25137	1.072	1.06419	*	1.07953	0.81805	1.10913	0.773439	1.17658	0.774208
	*Some wells with inadequate organoid formation were omitted on day 0.
KYK-048
Conc (nM)	84-EBET				84-DXd				84-MMAE
100	0.00533082	0.0042109	0.00371814	0.00255342	1.17936	0.940252	0.897428	0.534817	0.394558	0.438377	0.544021	0.53687
33.3333	0.0104377	0.00721229	0.00519643	0.00913856	0.91332	0.884144	0.702596	0.914534	0.718059	0.64167	0.614559	0.796983
11.1111	0.00676432	0.0084666	0.00201586	0.00725709	0.398459	0.54519	0.740446	0.788123	0.855819	0.924797	0.881889	0.569831
3.7037	0.0135734	0.00869059	0.0136182	0.00864579	0.831251	0.746755	0.846294	0.588863	1.04695	0.88735	0.814277	0.626782
1.23457	0.0166644	0.0099897	0.0153205	0.0163508	0.0343322	0.773444	0.800679	1.07964	1.22281	1.07966	0.527183	0.953273
0.411523	0.0195762	0.0409891	0.0297899	0.0125879	1.03743	0.29055	0.00424603	0.871163	1.18836	1.05827	1.20597	0.940595
0.137174	0.0331945	0.093267	0.0529947	0.100838	0.70108	1.09517	0.716123	0.74724	0.907309	0.851334	0.890666	1.01295
0.0457247	0.199928	0.0893697	0.00389733	0.0849348	0.993813	0.915504	1.00831	1.12908	0.906594	0.0734637	0.847953	0.814212
0.0152416	0.436948	0.269543	0.310218	0.409578	0.182579	0.876926	0.83483	1.21163	1.3594	1.06704	0.784241	1.14824
0.00508053	0.56565	0.408458	0.0303275	0.593603	0.245299	0.811294	0.926483	1.12016	1.05261	0.816877	1.07328	1.08856
KYK-054
Conc (nM)	84-EBET				84-DXd				84-MMAE
100	0.0583791	0.0836714	0.0527055	0.0428962	0.246585	0.251114	0.234236	0.483173	0.457925	0.252568	0.36956	0.189715
33.3333	0.0866937	0.0733848	0.0614014	0.0632042	0.317568	0.415778	0.528868	0.348266	0.446208	0.402632	0.418389	0.314268
11.1111	0.0869058	0.0770434	0.101912	0.0945942	0.58403	0.306159	0.45865	0.346208	0.358248	0.275655	0.333256	0.25886
3.7037	0.0974045	0.0804899	0.118879	0.111085	0.969052	0.731111	0.816502	0.873723	0.498268	0.666224	0.299608	0.564931
1.23457	0.198309	0.128052	0.166759	0.123598	1.00175	0.953232	1.26345	0.993222	0.71182	1.10678	0.908288	0.946035
0.411523	0.306583	0.33389	0.199157	0.289456	1.16659	0.683829	0.810386	1.06256	1.73883	1.38041	1.01899	0.845665
0.137174	0.47313	0.689414	0.830404	0.386118	1.02845	0.712645	1.05138	0.891659	0.868348	1.02528	0.802897	0.922544
0.0457247	0.847265	0.881094	0.820117	0.617355	1.10943	1.42511	1.59642	0.707588	0.969122	1.38307	1.27317	1.29222
0.0152416	0.618574	1.53498	0.827275	0.846523	1.24034	1.08008	1.48251	0.747637	1.29672	1.1107	1.45758	1.02459
0.00508053	0.813383	0.79	1.56197	0.86927	0.879251	0.936413	1.36084	0.770748	0.902055	1.23802	1.05766	1.95527
KYK-060
Conc (nM)	84-EBET				84-DXd				84-MMAE
100	*	0.0502451	0.029539	0.0443907	*	0.793577	0.735797	0.532492	*	1.05094	2.7563	1.18462
33.3333	*	0.054374	0.0508819	0.0574964	*	0.820001	0.590212	0.700324	*	1.20898	1.18306	1.67018
11.1111	*	0.0456438	0.0521555	0.0375914	*	0.605799	0.697963	0.838887	*	0.911592	1.03561	0.951564
3.7037	*	0.0535318	0.0533264	0.048232	*	0.907019	0.972608	0.730137	*	0.889727	0.750492	1.05465
1.23457	*	0.0756347	0.0587289	0.0643573	*	0.831654	1.06053	0.980689	*	1.4679	0.863233	0.809552
0.411523	*	0.0820232	0.10086	0.109611	*	1.16429	0.887557	0.800932	*	1.47871	1.39489	1.10509
0.137174	*	0.214168	0.3731	0.222899	*	1.22231	1.18182	0.714852	*	2.67971	1.13158	1.2943
0.0457247	*	0.348142	0.374969	0.35642	*	1.25391	0.71007	0.791156	*	2.05301	2.46614	2.10779
0.0152416	*	0.532052	0.581003	0.701049	*	1.34683	1.48482	1.20818	*	1.69934	1.3422	1.46697
0.00508053	*	0.996193	0.410609	1.00909	*	1.06843	1.02146	1.0556	*	2.4308	0.472195	1.08368
	*Some wells with inadequate organoid formation were omitted on day 0.
KYK-062
Conc (nM)	84-EBET				84-DXd				84-MMAE
100	0.0566229	0.0968526	0.0971108	0.0771035	1.14808	0.836406	0.806211	0.851968	0.384946	0.468611	0.674494	0.784209
33.3333	0.0553751	0.0767592	0.0729729	0.0808037	0.953788	0.791783	0.606865	0.506969	0.237103	0.490646	0.474284	0.574312
11.1111	0.0435428	0.097498	0.0589463	0.106017	1.03675	0.977079	0.626515	0.932592	0.505041	0.439976	0.502918	0.552855
3.7037	0.0851924	0.100209	0.0402298	0.0538692	1.15592	0.450872	0.609442	1.06011	0.442601	0.627953	0.584037	0.669786
1.23457	0.0541273	0.0603231	0.0397995	0.0534819	0.783745	0.71638	0.775534	0.617102	0.774792	0.833759	0.94822	0.876634
0.411523	0.0345072	0.0274079	0.0253856	0.0417357	0.562173	0.583884	0.962994	0.836647	1.11096	0.85101	0.791695	1.05882
0.137174	0.0215563	0.0225459	0.0321838	0.0257298	0.505458	0.673989	0.758118	0.843517	0.866832	0.839394	0.741025	1.08039
0.0457247	0.0613127	0.0776198	0.111051	0.0556332	0.267466	0.860453	0.333525	0.433524	0.687036	0.876904	0.881998	1.10559
0.0152416	0.331906	0.194738	0.777833	0.126283	0.758633	1.00964	0.603945	0.540222	0.259486	0.753876	0.738478	0.825462
0.00508053	0.40987	0.361724	0.61786	0.225545	1.5926	0.804081	0.471552	0.65087	0.962461	0.64748	0.901062	0.929195
KYK-065
Conc (nM)	84-EBET				84-DXd				84-MMAE
100	0.023167	0.0285751	0.0232401	0.016005	*	0.37585	*	*	0.825276	1.21788	1.0551	0.672294
33.3333	0.0405605	0.0266019	0.0257249	0.0202437	*	0.908919	1.47463	*	1.05855	1.24366	*	1.05447
11.1111	0.0214861	0.016882	0.0328869	0.0219977	0.666129	*	0.794762	*	1.09969	1.03693	1.42862	0.226587
3.7037	0.0376373	0.0625582	0.0341293	0.0306214	1.55541	*	*	*	1.12293	0.880074	0.982133	0.27913
1.23457	0.0271134	0.0246287	0.0528383	0.0390258	0.996242	*	1.37421	0.563591	*	1.2352	*	0.26603
0.411523	0.0734475	0.0628506	0.187602	0.0531307	1.14756	0.951059	*	*	0.949593	0.858028	1.09821	1.0868
0.137174	1.72108	*	0.464363	0.950578	1.03599	*	1.14323	0.659305	*	1.11582	*	1.18048
0.0457247	1.1058	0.874061	0.852575	1.02417	*	0.157588	*	0.850181	*	1.19668	*	*
0.0152416	1.21894	0.861784	*	1.10573	*	1.20731	*	*	0.276172	1.41291	1.04306	0.748785
0.00508053	0.912064	0.900079	1.21601	*	*	1.13825	1.24816	0.418082	1.1828	1.10575	1.38713	*
	*Some wells with inadequate organoid formation were omitted on day 0.
KYK-069
Conc (nM)	84-EBET				84-DXd				84-MMAE
100	0.0758871	0.043013	0.0431154	0.0274464	1.20432	0.798152	1.00124	1.47947	0.619245	0.335451	0.261023	0.29518
33.3333	0.0364586	0.046495	0.0356393	0.0398382	0.908716	1.21466	1.38541	1.03149	0.234141	0.357484	0.431911	0.337454
11.1111	0.0553024	0.0505914	0.041272	0.0321573	1.2041	1.11521	1.39718	0.688138	0.35295	0.341881	0.567904	0.369396
3.7037	0.0521276	0.0479287	0.0329766	0.0541758	1.99092	1.17726	0.762067	0.846228	0.487468	0.350104	0.333237	0.312258
1.23457	0.036561	0.0351272	0.0409647	0.0373803	1.21235	0.777799	1.53162	1.27	0.345149	0.366023	0.762196	0.491263
0.411523	0.0740437	0.0538686	0.0724051	0.0513083	1.25713	0.954592	1.6358	1.06439	0.742904	0.544501	0.609124	0.721609
0.137174	0.0729172	0.0623688	0.0925803	0.0567361	1.79213	1.01631	1.18892	0.762177	0.36908	0.716549	1.11272	0.303297
0.0457247	0.177275	0.168775	0.0562241	0.135184	1.47089	0.827526	1.04403	1.15625	1.08341	0.967557	1.09375	0.520043
0.0152416	0.203595	0.285934	0.636899	0.334579	1.39267	1.25944	1.10938	1.46726	1.09069	1.03355	1.08479	0.933084
0.00508053	0.646526	0.585795	0.685954	0.525373	0.730493	0.565692	1.10223	0.918397	0.990538	0.610706	1.1123	0.708326
KYK-090
Conc (nM)	84-EBET				84-DXd				84-MMAE
100	0.0667196	0.0870043	0.0884707	0.0962913	1.21756	1.50401	0.914935	1.01168	0.397926	0.566999	0.616071	0.548263
33.3333	0.201136	0.158367	0.190627	0.112421	1.02734	0.638333	0.894474	1.35548	0.65689	0.84983	0.542018	0.817264
11.1111	0.403984	0.447486	0.513472	0.358282	1.10995	0.971519	0.856078	0.850774	0.638376	0.779791	0.871466	1.14247
3.7037	0.662553	0.831185	0.780839	0.664019	1.02987	0.984149	0.319798	1.11651	1.22657	0.926337	0.797636	0.99526
1.23457	0.804057	1.32926	1.09098	0.920633	1.01901	1.20013	0.860373	1.26201	0.511459	1.10076	0.45012	0.712653
0.411523	1.23004	0.0733183	1.20169	1.16234	0.866688	1.17714	0.864414	0.962678	0.616517	0.672726	0.816149	1.03987
0.137174	1.11884	0.693346	1.20755	0.758355	0.896495	1.15643	1.72681	0.106599	1.10009	0.76797	0.480232	1.06218
0.0457247	0.774241	1.01864	0.795503	1.319	1.06422	0.987433	1.02204	0.235428	1.03809	1.13846	0.83957	0.724697
0.0152416	0.878842	0.90377	0.920633	1.11224	1.56464	1.3335	0.65652	1.12889	1.03608	0.824848	1.11705	0.949534
0.00508053	0.621983	0.980021	0.787438	1.18067	0.851531	1.09024	1.06347	0.203094	1.01154	0.75191	1.26761	0.884403

## Sheet: Fig 3b
Target : bystander = 0 : 600
Conc (nM)	84-EBET				84-DXd				84-MMAE
100	0.0179695	0.0251572	0.0215633	0.0215633	0.861244	0.780861	0.857416	0.926316	0.0367309	0.0550964	0.0514233	0.0550964
33.3333	0.0503145	0.0575022	0.0503145	0.0575022	0.949282	1.2555	1.1177	1.08708	0.198347	0.135904	0.176309	0.187328
11.1111	0.298293	0.291105	0.309075	0.291105	1.04498	0.884211	1.02967	1.05263	0.679522	0.584022	0.653811	0.56933
3.7037	0.812219	0.815813	0.697215	0.812219	0.880383	0.926316	0.98756	0.995215	1.02847	0.914601	1.00275	1.05418
1.23457	0.938005	0.869721	1.02066	0.995508	0.979904	0.853589	0.991388	0.972249	0.86685	0.855831	1.01377	0.881543
0.411523	1.05301	0.830189	0.945193	0.973944	0.922488	0.757895	1.03349	0.991388	1.01377	0.988062	0.947658	0.955005
0.137174	0.909254	0.941599	0.927224	0.894879	1.02201	0.815311	1.13301	1.02584	1.06887	0.936639	0.885216	1.16437
0.0457247	1.02066	1.07098	0.991914	0.941599	1.01053	0.907177	0.807656	1.05646	1.03214	0.92562	0.958678	1.01745
0.0152416	0.805031	1.00988	1.08895	0.973944	1.09091	0.995215	0.911005	0.849761	0.87787	0.958678	1.09458	0.914601
0.00508053	0.833783	0.991914	0.884097	1.15004	0.972249	0.880383	0.979904	0.960766	0.92562	0.92562	0.811754	0.97337
Error bar	SD				SD				SD
Target : bystander = 200 : 400
Conc (nM)	84-EBET				84-DXd				84-MMAE
100	0.00524934	0.0104987	0.00524934	0.0104987	0.681404	0.582575	0.592978	0.712614	0.0356083	0.0356083	0.041543	0.041543
33.3333	0.015748	0.0104987	0.00524934	0.0104987	1.01951	0.676203	0.837451	0.842653	0.0949555	0.0712166	0.0712166	0.0534125
11.1111	0.015748	0.0104987	0.00524934	0.0104987	0.827048	0.894668	0.821847	0.754226	0.0771513	0.0949555	0.142433	0.106825
3.7037	0.015748	0.015748	0.015748	0.0104987	0.785436	0.931079	0.806242	0.858257	0.261128	0.207715	0.178042	0.290801
1.23457	0.015748	0.015748	0.0209974	0	0.977893	0.790637	0.951886	0.910273	0.451039	0.350148	0.462908	0.409496
0.411523	0.0262467	0.015748	0.0104987	0.015748	0.863459	0.858257	0.931079	0.920676	0.646884	0.611276	0.480712	0.605341
0.137174	0.0209974	0.0262467	0.0419948	0.0262467	0.89987	1.06112	0.686606	0.873862	0.706231	0.94362	0.908012	1.09792
0.0457247	0.0577428	0.0787402	0.0892388	0.0839895	0.873862	1.15475	0.905072	0.764629	0.896142	1.12166	0.854599	1.24036
0.0152416	0.724409	0.377953	0.598425	0.472441	0.80104	1.03511	0.858257	1.14954	1.1454	0.807122	1.19881	1.11573
0.00508053	1.03412	0.866142	1.1601	0.855643	1.0039	0.920676	0.754226	0.915475	0.848665	1.08012	0.872404	1.05045
Error bar	SD				SD				SD
Target : bystander = 400 : 200
Conc (nM)	84-EBET				84-DXd				84-MMAE
100	0.0133333	0.0133333	0.0133333	0.0133333	0.557276	0.73065	1.05263	0.582043	0.0254777	0.0254777	0.0127389	0.0382166
33.3333	0.0133333	0	0.0133333	0.0133333	1.0774	0.817337	0.755418	0.891641	0.0509554	0.0636943	0.0764331	0.0509554
11.1111	0.0133333	0.0133333	0.0133333	0	0.718266	0.743034	0.965944	0.780186	0.0764331	0.089172	0.0764331	0.089172
3.7037	0	0.0133333	0.0266667	0	0.817337	0.941176	0.804954	0.842105	0.216561	0.11465	0.101911	0.089172
1.23457	0.0133333	0.0133333	0.0133333	0	0.879257	0.916409	0.941176	1.41176	0.191083	0.203822	0.242038	0.165605
0.411523	0.0133333	0.0133333	0	0.0133333	0.916409	0.804954	1.0774	0.842105	0.292994	0.242038	0.471338	0.356688
0.137174	0.0266667	0.0133333	0.0266667	0.0133333	1.08978	1.387	1.0774	0.941176	0.458599	0.764331	0.878981	0.942675
0.0457247	0.04	0.0533333	0.0266667	0.04	1.16409	0.79257	0.681115	0.978328	0.904459	0.878981	0.929936	1.59236
0.0152416	0.28	0.173333	0.16	0.16	0.978328	1.22601	0.79257	0.928793	0.917197	0.802548	1.28662	0.878981
0.00508053	1.17333	0.653333	0.76	0.786667	0.904025	0.879257	0.842105	1.0774	1.3121	0.789809	0.993631	0.866242
Error bar	SD				SD				SD
Target : bystander = 600 : 0
Conc (nM)	84-EBET				84-DXd				84-MMAE
100	0.013468	0.013468	0.013468	0.00673401	0.129222	0.176211	0.20558	0.176211	0.0274914	0.0618557	0.0412371	0.0206186
33.3333	0.00673401	0.00673401	0.00673401	0.026936	0.135095	0.15859	0.170338	0.111601	0.0549828	0.0274914	0.0206186	0.0687285
11.1111	0.013468	0.013468	0.020202	0.013468	0.146843	0.152717	0.146843	0.129222	0.04811	0.0274914	0.0343643	0.04811
3.7037	0.020202	0.020202	0.013468	0.013468	0.240822	0.223201	0.199706	0.246696	0.0343643	0.04811	0.0274914	0.0618557
1.23457	0.00673401	0.013468	0.013468	0.00673401	0.20558	0.199706	0.311307	0.281938	0.0412371	0.0618557	0.0412371	0.0412371
0.411523	0.013468	0.00673401	0.00673401	0.013468	0.516887	0.36417	0.540382	0.552129	0.0343643	0.0412371	0.0412371	0.0824742
0.137174	0.0606061	0.03367	0.03367	0.040404	0.481645	0.757709	0.769457	0.734214	0.0618557	0.04811	0.0343643	0.04811
0.0457247	0.0942761	0.148148	0.188552	0.141414	0.875184	1.12188	0.945668	1.03377	0.28866	0.24055	0.171821	0.206186
0.0152416	0.383838	0.43771	0.377104	0.451178	0.975037	0.939794	0.845815	1.06314	0.762887	1.09966	0.707904	0.749141
0.00508053	0.781145	1.07744	0.996633	0.895623	0.963289	0.77533	0.933921	1.09838	1.08591	1.18213	0.762887	1.16838
Error bar	SD				SD				SD

## Sheet: Fig 3c
Mouse IL6
CAF_PC3				Adjusted P Value, against Control
(-)	20.8403	21.2298	22.0058
HEL-EBET_1 nM	18.8776	18.8776	16.4839	0.0416
HEL-EBET_10 nM	10.679	10.679	11.9552	<0.0001
84-EBET_1 nM	16.4839	16.8861	16.4839	0.0028
84-EBET_10 nM	11.9552	10.2487	14.4511	<0.0001
Error bar	SD
CAF_PC3 + PC3				Adjusted P Value, against Control
(-)	35.1115	36.9284	31.0728
HEL-EBET_1 nM	34.016	27.7192	30.3317	0.4174
HEL-EBET_10 nM	18.4818	18.4818	21.6182	<0.0001
84-EBET_1 nM	11.5321	12.7949	10.2487	<0.0001
84-EBET_10 nM	13.6266	12.7949	16.0803	<0.0001
Error bar	SD
CAF_PC3 + PC42				Adjusted P Value, against Control
(-)	59.124	54.2789	50.7925
HEL-EBET_1 nM	68.7122	47.634	45.5162	0.9997
HEL-EBET_10 nM	36.5659	39.0949	38.7348	0.0106
84-EBET_1 nM	34.3816	29.9603	31.0728	0.0006
84-EBET_10 nM	28.0943	31.8117	29.5883	0.0003
Error bar	SD
Mouse LIF
CAF_PC3				Adjusted P Value, against Control
(-)	4.2	4.83443	4.83443
HEL-EBET_1 nM	2.90172	3.55645	2.90172	0.003
HEL-EBET_10 nM	2.90172	2.23264	2.23264	<0.0001
84-EBET_1 nM	2.23264	2.23264	2.23264	<0.0001
84-EBET_10 nM	2.90172	2.90172	2.23264	0.0003
Error bar	SD
CAF_PC3 + PC3				Adjusted P Value, against Control
(-)	35.6589	35.1284	36.1888
HEL-EBET_1 nM	36.1888	34.5972	35.6589	0.9997
HEL-EBET_10 nM	31.9323	29.7882	33.0002	0.0007
84-EBET_1 nM	12.0411	12.0411	10.8759	<0.0001
84-EBET_10 nM	10.8759	12.0411	12.6199	<0.0001
Error bar	SD
CAF_PC3 + PC42				Adjusted P Value, against Control
(-)	35.1284	37.7753	37.247
HEL-EBET_1 nM	39.3569	36.7182	36.1888	0.9559
HEL-EBET_10 nM	36.7182	35.6589	38.8302	0.9994
84-EBET_1 nM	18.8556	18.8556	19.4128	<0.0001
84-EBET_10 nM	17.1755	16.0477	15.4812	<0.0001
Error bar	SD
Statistical analysis was performed using one-way ANOVA with Dunnett’s multiple comparison test against Control by GraphPad Prism 9 software (two-sided).

## Sheet: Fig 4a
KYK-008
Day	Gr.1	Vehicle				Gr.2	GEM_200 mg/kg				Gr.3	HEL-EBET_3 mg/kg				Gr.4	84-EBET_1.5 mg/kg				Gr.5	84-EBET_3 mg/kg
1	1	1	1	1	1	1	1	1	1	1	1	1	1	1	1	1	1	1	1	1	1	1	1	1	1
5	1.55	1.67	1.54	1.45	1.81	1.02	0.94	0.94	0.99	0.95	1.45	1.32	1.58	1.64	1.25	0.67	0.68	0.8	0.75	0.7	0.76	0.69	0.61	0.7	0.51
8	1.74	2.23	1.96	1.92	2.46	1.49	1.16	0.99	1.21	1.42	2.1	1.39	1.57	1.74	1.54	0.64	0.54	0.65	0.41	0.64	0.37	0.53	0.47	0.65	0.35
12	2.35	2.7	2.47	1.94	2.67	1.85	1.22	1.34	1.39	1.55	2.01	1.5	1.7	2.43	1.62	0.31	0.4	0.46	0.33	0.47	0.36	0.42	0.35	0.37	0.32
15	3.13	3.22	3.7	3.22	3.32	2.34	1.64	1.83	1.71	1.89	2.37	1.73	1.87	2.57	1.85	0.35	0.39	0.43	0.35	0.42	0.38	0.38	0.4	0.4	0.42
19	3.46	3.96	3.97	3.92	4.47	3.46	2.21	2.59	2.68	2.33	2.56	2	2.22	2.7	1.9	0.35	0.33	0.55	0.43	0.44	0.31	0.44	0.39	0.35	0.34
22	4.49	5	4.61	4.51	5.46	4.85	3.11	3.13	3.66	3.49	2.6	2.17	2.3	3.48	2.16	0.27	0.28	0.51	0.35	0.44	0.37	0.33	0.28	0.5	0.38
26	6.32	6.48	6.48	5.86	6.49	5.49	4.26	4.25	5.32	4.29	3.46	2.29	2.84	3.68	2.66	0.31	0.27	0.36	0.27	0.41	0.32	0.41	0.29	0.48	0.37
29	6.5	8.07	7.26	6.63	9.4	6.97	5.25	5.83	6.65	5.36	3.82	2.63	2.89	4.29	3.13	0.33	0.33	0.36	0.23	0.36	0.33	0.4	0.32	0.44	0.34
33	8.97	9.28	7.78	8.31	9.94	7.93	6.09	7.27	7.63	6.65	4.28	3.02	4.04	5.27	3.57	0.24	0.22	0.22	0.23	0.24	0.27	0.3	0.4	0.32	0.31
36	9.9	10.06	9.31	9.81	12.79	9.77	6.95	8.26	8.89	7.35	4.57	4.16	4.79	5.71	3.82	0.25	0.18	0.24	0.22	0.23	0.23	0.38	0.31	0.24	0.28
40	12.13	11.91	10.79	11.96	13.84	11.69	8.29	9.95	11.12	8.22	5.59	4.63	5.37	7.37	5.21	0.23	0.19	0.3	0.16	0.26	0.24	0.32	0.31	0.33	0.29
44	12.31	12.55	13.14	13.19	14.93	13.96	9.47	11.29	11.88	9.12	7.37	5.49	6.94	9.66	6.41	0.22	0.18	0.22	0.18	0.29	0.28	0.28	0.26	0.3	0.26
47	14.19	14.31	14.17	14.04	17.54	15.66	11.79	13.85	13.38	10.12	8.21	6.88	7.55	10.3	6.99	0.19	0.15	0.25	0.17	0.27	0.27	0.27	0.25	0.24	0.25
50						18.41	15.28	15.73	15.02	12.16	8.55	8.2	9.35	11.65	8.4	0.18	0.14	0.2	0.22	0.22	0.22	0.25	0.21	0.26	0.23
54						22.17	19.88	16.52	15.9	13.01	10.18	10.56	10.51	14.48	9.83	0.18	0.17	0.22	0.18	0.24	0.18	0.19	0.24	0.23	0.21
58						23.68	21.75	18.85	18.07	14.85	11.2	13.1	11.76	15.91	10.51	0.18	0.18	0.18	0.18	0.21	0.19	0.19	0.18	0.24	0.23
61											13.03	14.95	13.12	17.85	11.19	0.19	0.18	0.22	0.17	0.24	0.19	0.22	0.22	0.24	0.22
65											13.31	17.36	14.4	18.64	12.31	0.15	0.19	0.21	0.17	0.2	0.22	0.21	0.19	0.2	0.17
68																0.2	0.14	0.24	0.15	0.22	0.18	0.21	0.25	0.25	0.16
72																0.18	0.15	0.22	0.17	0.25	0.17	0.24	0.21	0.2	0.19
76																0.18	0.19	0.24	0.17	0.24	0.18	0.18	0.23	0.23	0.22
79																0.22	0.16	0.25	0.18	0.3	0.17	0.2	0.17	0.26	0.16
82																0.21	0.16	0.26	0.21	0.38	0.16	0.19	0.21	0.24	0.21
85																0.26	0.17	0.3	0.22	0.54	0.12	0.16	0.2	0.24	0.26
89																0.18	0.2	0.43	0.23	0.88	0.17	0.24	0.2	0.31	0.27
92																0.21	0.21	0.45	0.22	1.09	0.16	0.24	0.19	0.26	0.26
Error bar	SD					SD					SD					SD					SD
KYK-019
Day	Gr.1	Vehicle				Gr.2	GEM_200 mg/kg				Gr.3	HEL-EBET_3 mg/kg				Gr.4	84-EBET_1.5 mg/kg				Gr.5	84-EBET_3 mg/kg				Gr.6	84-MMAE_15 mg/kg				Gr.7	84-DXd_30 mg/kg
1	1	1	1	1	1	1	1	1	1	1	1	1	1	1	1	1	1	1	1	1	1	1	1	1	1	1	1	1	1	1	1	1	1	1	1
4	1.75	1.73	1.63	1.5	1.35	1.41	1.5	1.58	1.55	1	1.83	1.78	1.61	1.41	1.51	1.67	0.97	0.68	1.12	0.92	1	0.78	0.8	1.18	0.94	1.38	1.18	1.34	1.16	1.11	1.16	1.43	1.39	1.49	1.44
7	2.3	3.36	2.38	2.15	2.27	1.46	1.77	1.78	1.91	1.54	3.6	2.37	2.43	2.17	1.96	0.95	0.44	0.35	0.54	0.6	0.35	0.49	0.39	0.64	0.42	1.08	0.72	0.91	0.84	1.05	1.39	1.3	1.66	1.46	1.52
11	3.28	4.84	3.82	3.16	2.65	2.06	1.79	2.24	2.66	1.94	4.15	3.43	4.81	3.1	2.64	0.63	0.69	0.32	0.44	0.57	0.4	0.36	0.38	0.56	0.28	0.44	0.37	0.55	0.41	0.35	0.82	0.55	0.72	1.17	1.09
15	3.99	5.91	6.35	4.84	3.07	2.72	3.04	3.11	3.29	2.71	6.41	4.17	5.2	4.19	5.22	0.47	0.28	0.21	0.33	0.29	0.23	0.32	0.38	0.33	0.24	0.15	0.2	0.29	0.46	0.34	0.46	0.35	0.47	0.8	0.61
18	6.54	8.29	8.66	5.26	4.64	3.15	3.57	3.73	3.58	3.5	6.93	6.75	7.99	5.76	5.84	0.37	0.27	0.24	0.21	0.2	0.29	0.32	0.23	0.23	0.21	0.29	0.14	0.17	0.58	0.21	0.62	0.26	0.48	0.67	0.56
21	6.77	11.07	11.53	8.69	6.26	4.14	5.58	4.65	4.41	5.53	9.23	11.1	8.85	5.39	8.04	0.44	0.28	0.19	0.1	0.24	0.21	0.3	0.28	0.39	0.25	0.24	0.19	0.27	0.76	0.19	0.38	0.32	0.36	0.56	0.35
24	8.88	12.61	9.82	10.28	7.64	4.34	6.9	6.63	5.88	6.09	11.68	11.26	13.3	9.3	7.51	0.26	0.22	0.11	0.16	0.14	0.15	0.19	0.16	0.44	0.27	0.18	0.18	0.12	1.52	0.2	0.36	0.25	0.19	0.43	0.32
28	11.47	15.46	13.79	12.22	9.85	5.45	8.4	7.4	8.03	5.99	16.67	9.85	14.69	8.12	8.74	0.18	0.25	0.15	0.14	0.18	0.12	0.23	0.19	0.24	0.2	0.1	0.09	0.1	2.39	0.15	0.35	0.26	0.13	0.24	0.23
31	14.84	17.03	14.83	13.64	9.38	5.97	10.31	8.52	9.88	9.14	20.98	16.82	17.76	8.14	9.34	0.32	0.18	0.08	0.14	0.16	0.14	0.22	0.18	0.34	0.21	0.12	0.19	0.23	3.37	0.13	0.24	0.35	0.18	0.23	0.3
35	16.84	17.74	18.6	15.77	13.43	9.17	13.3	10.57	10.42	11.19	23.57	22.2	19.89	10.77	11.27	0.25	0.22	0.12	0.07	0.07	0.16	0.23	0.12	0.17	0.15	0.13	0.15	0.17	4.4	0.15	0.22	1.06	0.19	0.24	0.26
38	19.75	22.53	22.8	16.32	14.43	11.18	15.35	14.54	13.7	11.98	23.28	24.88	23.6	13.55	14.04	0.24	0.12	0.09	0.09	0.14	0.23	0.17	0.06	0.21	0.16	0.18	0.14	0.2	6.83	0.15	0.58	1.2	0.17	0.24	0.28
42						13.13	22.02	17.79	17.38	15.7						0.48	0.14	0.06	0.14	0.14	0.12	0.2	0.06	0.22	0.11	0.12	0.23	0.17	8.67	0.11	0.46	2.17	0.07	0.15	0.28
45																0.67	0.12	0.09	0.15	0.19	0.17	0.17	0.11	0.22	0.14	0.14	0.17	0.32	11.28	0.09	0.64	2.88	0.21	0.33	0.34
49																0.98	0.06	0.08	0.34	0.19	0.09	0.2	0.07	0.26	0.07	0.12	0.26	0.69	13.49	0.1	1.85	3.54	0.39	0.59	0.47
52																1.59	0.06	0.08	0.25	0.6	0.09	0.2	0.08	0.29	0.08	0.35	0.38	0.82	14.77	0.15	4.1	5.72	0.75	0.27	0.55
56																3.26	0.09	0.12	0.72	0.39	0.09	0.24	0.06	0.29	0.09	0.34	0.64	1.64	16.68	0.15	6.88	7.4	1.41	0.93	0.78
59																3.35	0.1	0.13	1.57	0.39	0.06	0.33	0.09	0.56	0.08	0.32	0.57	2.34	16.82	0.09	7.8	7.77	2.23	1.04	1
63																5.42	0.07	0.27	1.57	0.48	0.07	0.42	0.15	0.79	0.06						9.74	13.24	3.61	2.05	2.23
66																6.67	0.05	0.12	2.6	0.94	0.09	0.65	0.15	1.12	0.12
70																9.69	0.07	0.41	3.59	1.51	0.1	0.91	0.26	2.01	0.1
73																11.77	0.08	0.54	4.41	1.59	0.09	1.15	0.34	2.16	0.09
77																14.84	0.09	0.75	5.44	2.13	0.09	1.38	0.53	2.62	0.07
80																					0.11	1.7	0.58	3.28	0.11
84																					0.09	2.54	1.34	3.46	0.07
88																					0.05	2.55	1.49	4.17	0.18
93																					0.07	5.79	2.54	7.19	0.21
Error bar	SD					SD					SD					SD					SD					SD					SD
KYK-042
Day	Gr.1	Vehicle				Gr.2	GEM_200 mg/kg				Gr.3	HEL-EBET_3 mg/kg				Gr.4	84-EBET_1.5 mg/kg				Gr.5	84-EBET_3 mg/kg
1	1	1	1	1	1	1	1	1	1	1	1	1	1	1	1	1	1	1	1	1	1	1	1	1	1
5	1.76	2.41	1.74	1.5	1.54	1.05	0.86	0.89	0.67	1.15	2.25	1.49	1.35	1.25	1.68	0.54	0.39	0.28	0.43	0.39	0.52	0.31	0.43	0.26	0.58
8	3.29	3.39	2.7	2.02	2.26	1.66	1.3	1.85	1.1	1.97	3.05	3.09	1.86	2.36	2.59	0.35	0.25	0.39	0.59	0.33	0.57	0.25	0.37	0.25	0.39
12	4.81	4.9	4.24	2.91	2.86	1.96	2.14	2.25	1.02	2.34	4.06	3.98	2.23	2.59	2.94	0.19	0.15	0.09	0.24	0.13	0.19	0.09	0.17	0.07	0.12
15	5.91	6.36	4.91	3.59	3.52	2.14	2.43	3.18	1.63	2.97	5.14	2.46	2.38	2.4	2.87	0.12	0.1	0.13	0.1	0.07	0.15	0.12	0.2	0.08	0.17
19	8.79	10.2	7.06	5.64	5.15	3.83	4.14	4.72	3.38	4.78	4.66	3.45	4.09	3.39	3.12	0.12	0.12	0.11	0.07	0.08	0.12	0.07	0.14	0.07	0.12
22	10.22	11.86	11.2	8.09	6.15	3.88	5.22	6.22	3.3	5.99	5.86	5.26	3.76	3.84	3.28	0.15	0.08	0.09	0.11	0.1	0.18	0.1	0.12	0.12	0.06
26	13.35	16.42	12.93	10.24	6.46	6.09	6.08	8.05	4.62	6.62	7.4	5.62	4.77	4.06	4.1	0.06	0.05	0.01	0.04	0.07	0.13	0.08	0.09	0.04	0.08
29	14.7	17.58	14.46	10.91	7.99	6.59	7.98	9.79	5.06	9.82	8.56	5.38	4.45	3.9	3.94	0.1	0.05	0.01	0.05	0.08	0.15	0.07	0.07	0.06	0.07
33	19.6	23.75	17.85	13.16	10.39	9.04	10.36	11.78	7.39	10.46	8.23	5.72	4.12	3.29	3.97	0.07	0.03	0.01	0.05	0.04	0.07	0.04	0.08	0.05	0.06
36	23.83	28.58	30.52	16.53	14.49	9.21	12.34	18.54	8.36	12.63	8.56	6.51	5.45	4.01	3.99	0.01	0.01	0.01	0.06	0.04	0.01	0.01	0.11	0.06	0.07
40						15.14	21.04	25.42	13.63	21.34	11.81	9.41	5.46	7.28	5.71	0.01	0.01	0.01	0.01	0.06	0.01	0.04	0.07	0.01	0.08
43											15.86	9.85	6.12	6.97	5.72	0.01	0.01	0.01	0.01	0.04	0.01	0.01	0.01	0.01	0.08
47											16.95	12.1	7.69	9.13	7.47	0.01	0.01	0.01	0.01	0.01	0.01	0.01	0.01	0.01	0.09
50											15.41	16.77	8.01	9.69	7.74	0.01	0.01	0.01	0.01	0.01	0.01	0.01	0.01	0.01	0.06
54											19.47	23.75	10.3	11.39	9.19	0.01	0.01	0.01	0.01	0.01	0.01	0.01	0.01	0.01	0.07
57											28.8	21.37	13.82	13.07	10.25	0.01	0.01	0.01	0.01	0.01	0.01	0.01	0.01	0.01	0.07
61											31.27	33.5	18.89	15.26	11.6	0.01	0.01	0.01	0.01	0.01	0.01	0.01	0.01	0.01	0.04
65																0.01	0.01	0.01	0.01	0.01	0.01	0.01	0.01	0.01	0.05
70																0.01	0.01	0.01	0.01	0.01	0.01	0.01	0.01	0.01	0.05
73																0.01	0.01	0.01	0.01	0.01	0.01	0.01	0.01	0.01	0.04
76																0.01	0.01	0.01	0.01	0.01	0.01	0.01	0.01	0.01	0.01
79																0.01	0.01	0.01	0.01	0.01	0.01	0.01	0.01	0.01	0.01
83																0.01	0.01	0.01	0.01	0.01	0.01	0.01	0.01	0.01	0.01
86																0.01	0.01	0.01	0.01	0.01	Dead	0.01	0.01	0.01	0.01
90																0.01	0.01	0.01	0.01	0.01		0.01	0.01	0.01	0.01
Error bar	SD					SD					SD					SD					SD
KYK-054
Day	Gr.1	Vehicle				Gr.2	GEM_200 mg/kg				Gr.3	84-EBET_1.5 mg/kg				Gr.4	84-EBET_3 mg/kg				Gr.5	HEL-EBET_3 mg/kg
1	1	1	1	1	1	1	1	1	1	1	1	1	1	1	1	1	1	1	1	1	1	1	1	1	1
4	1.23	2.33	1.88	2.03	1.67	0.88	1.31	1.14	1.3	1.63	0.91	0.91	0.81	1.07	1.19	0.81	0.84	1.07	0.84	1.04	2.1	1.63	1.66	1.93	1.82
8	2.48	3.74	3.42	3.14	2.65	1.27	1.98	1.49	2.23	2.4	0.46	0.48	0.49	0.55	0.72	0.57	0.58	0.55	0.53	0.69	3.5	2.63	2.45	3.29	2.56
11	3.45	4.25	4.58	4.33	3.78	1.89	3	2.46	3.06	2.97	0.28	0.4	0.39	0.55	0.7	0.71	0.51	0.44	0.44	0.54	4.89	3.98	3.73	4.24	4.03
15	4.13	6.12	7.04	6.96	4.89	3.18	4.51	3.58	4.69	4.02	0.21	0.34	0.29	0.51	0.44	0.31	0.59	0.36	0.42	0.47	6.05	6.15	4.76	5.51	5.93
18	5.03	6.97	9.12	9.1	6.4	4.4	5.63	4.85	5.42	6.48	0.26	0.36	0.28	0.4	0.44	0.32	0.42	0.41	0.44	0.5	8.29	7.91	5.59	8.81	6.89
22	8.09	8.83	9.77	12.88	8.85	6.01	8.28	5.85	7.26	8.81	0.16	0.4	0.39	0.52	0.36	0.35	0.55	0.36	0.41	0.23	11.13	10.11	8.59	10.62	9.82
25	9.59	10.5	14.6	17.59	11.55	7.33	10.69	7.64	10.18	13.03	0.27	0.25	0.24	0.56	0.45	0.38	0.37	0.3	0.3	0.38	15.65	13.12	9.69	13.06	16.29
29						13.39	15.7	11.56	10.54	16.58	0.41	0.29	0.36	0.33	0.44	0.22	0.34	0.27	0.41	0.46
33											0.32	0.33	0.38	0.47	0.45	0.26	0.47	0.22	0.66	0.55
36											0.32	0.27	0.39	0.4	0.34	0.11	0.25	0.26	0.31	0.44
39											0.25	0.26	0.45	0.62	0.52	0.1	0.37	0.28	0.4	0.32
43											0.35	0.29	0.33	0.53	0.39	0.12	0.34	0.32	0.28	0.28
47											0.27	0.4	0.33	0.61	0.36	0.12	0.17	0.21	0.39	0.34
50											0.34	0.47	0.27	0.51	0.41	0.25	0.23	0.27	0.42	0.19
54											0.28	0.38	0.27	0.3	0.2	0.16	0.24	0.27	0.27	0.23
58											0.3	0.39	0.3	0.27	0.13	0.16	0.18	0.17	0.26	0.2
61											0.21	0.21	0.28	0.32	0.28	0.11	0.24	0.23	0.31	0.15
64											0.24	0.43	0.27	0.36	0.24	0.21	0.3	0.31	0.18	0.31
67											0.25	0.26	0.28	0.31	0.27	0.1	0.34	0.2	0.31	0.13
71											0.37	0.34	0.29	0.25	0.24	0.13	0.27	0.15	0.23	0.15
74											0.48	0.21	0.21	0.32	0.37	0.15	0.17	0.23	0.19	0.23
78											0.5	0.2	0.17	0.34	0.28	0.14	0.23	0.12	0.27	0.1
81											1.27	0.32	0.3	0.38	0.33	0.14	0.23	0.19	0.19	0.1
85											1.97	0.22	0.2	0.29	0.29	0.11	0.34	0.15	0.22	0.08
88											2.43	0.22	0.22	0.26	0.29	0.11	0.19	0.17	0.17	0.16
92											3.84	0.18	0.23	0.23	0.41	0.15	0.23	0.1	0.15	0.1
Error bar	SD					SD					SD					SD					SD
PC-3
Day	Gr.1	Vehicle				Gr.2	GEM_200 mg/kg				Gr.3	HEL-EBET_3 mg/kg				Gr.4	84-EBET_3 mg/kg				Gr.5	84-MMAE_15 mg/kg				Gr.6	84-DXd_30 mg/kg				Gr.7	84-EBET_1.5 mg/kg
1	1	1	1	1	1	1	1	1	1	1	1	1	1	1	1	1	1	1	1	1	1	1	1	1	1	1	1	1	1	1	1	1	1	1	1
5	1.17	1.6	1.71	2.12	1.62	0.77	0.97	1.06	0.72	0.92	0.68	1.61	1	1.81	1.01	0.3	0.27	0.42	0.16	0.17	0.82	0.61	0.79	0.75	0.72	0.57	0.96	0.73	0.86	0.68	0.16	0.67	0.44	0.14	0.14
8	1.8	2.79	2.75	3.46	2.09	0.91	1.02	0.66	0.71	0.73	1	1.06	1.21	1.26	1.37	0.11	0.08	0.09	0.1	0.07	0.53	0.42	0.47	0.31	0.32	0.33	1.01	0.49	0.55	0.57	0.12	0.08	0.19	0.07	0.08
12	3.14	3.25	4	4.96	2.72	1.06	0.78	0.99	0.74	1.03	1.27	1.59	1.12	2.02	1.32	0.08	0.07	0.08	0.06	0.09	0.12	0.24	0.16	0.2	0.15	0.25	0.75	0.36	0.53	0.61	0.07	0.1	0.12	0.07	0.04
15	3.79	4.49	6.44	6.91	4.07	1.49	1.63	1.53	1.04	1.29	1.09	2.11	0.99	2	2.06	0.11	0.09	0.11	0.04	0.05	0.16	0.19	0.15	0.21	0.13	0.45	0.84	0.48	0.57	0.77	0.14	0.09	0.12	0.05	0.04
19	5.98	7.7	7.15	8.4	5.07	1.63	2.41	2.14	1.16	2.97	1.06	1.61	0.96	2.15	1.83	0.13	0.09	0.01	0.06	0.05	0.11	0.09	0.25	0.19	0.1	0.92	1.42	0.43	0.58	0.82	0.01	0.01	0.13	0.07	0.05
22	5.76	10.85	10.25	11.11	6.46	2.68	4.11	3.22	1.7	4.01	1.76	2.9	1.23	2.77	2.22	0.01	0.1	0.01	0.12	0.06	0.01	0.22	0.14	0.12	0.08	0.91	1.54	0.55	1.39	1.16	0.01	0.01	0.01	0.1	0.07
26	6.54	12.11	13.61	13.21	6.19	4.73	5.46	3.9	2.35	5.6	2.39	5.2	1.28	4.46	2.83	0.01	0.06	0.01	0.05	0.05	0.01	0.07	0.09	0.09	0.1	1.42	2.49	1.15	2.39	1.81	0.01	0.01	0.01	0.05	0.04
29	11.42	18.99	17.11	18.38	7.29	5.26	7.46	8.03	4.04	6.44	3.5	6.62	2.01	4.16	3.77	0.01	0.01	0.01	0.01	0.05	0.01	0.06	0.08	0.01	0.01	1.77	3.45	1.63	2.73	3.26	0.01	0.01	0.01	0.01	0.11
33						8.81	9.07	11.33	7.32	9.91	5.8	7.18	3.76	6.38	6.43	0.01	0.01	0.01	0.01	0.08	0.01	0.01	0.01	0.01	0.01	3.63	6.2	4.17	4.89	4.46	0.01	0.01	0.01	0.01	0.01
36						10.3	13.87	13.98	8.06	9.56	8.25	11.7	4.69	9.24	6.89	0.01	0.01	0.01	0.01	0.01	0.01	0.01	0.01	0.01	0.01	4.31	7.46	3.87	7.11	6.8	0.01	0.01	0.01	0.01	0.01
39						15.37	15.21	14.39	9.32	12.5	12.02	12.31	5.12	11.68	9.81	0.01	0.01	0.01	0.01	0.01	0.01	0.01	0.01	0.01	0.01	7.1	9.82	6.79	8.1	7.52	0.01	0.01	0.01	0.01	0.01
42																0.01	0.01	0.01	0.01	0.01	0.01	0.01	0.01	0.01	0.01	8.28	13.46	8.46	8.59	10.36	0.01	0.01	0.01	0.01	0.01
46																0.01	0.01	0.01	0.01	0.01	0.01	0.01	0.01	0.01	0.01						0.01	0.01	0.01	0.01	0.01
49																0.01	0.01	0.01	0.01	0.01	0.01	0.01	0.01	0.01	0.01						0.01	0.01	0.01	0.01	0.01
53																0.01	0.01	0.01	0.01	0.01	0.01	0.01	0.01	0.01	0.01						0.01	0.01	0.01	0.01	0.01
56																0.01	0.01	0.01	0.01	0.01	0.01	0.01	0.01	0.01	0.01						0.01	0.01	0.01	0.01	0.01
60																0.01	0.01	0.01	0.01	0.01	0.01	0.01	0.01	0.01	0.01						0.01	0.01	0.01	0.01	0.01
64																0.01	0.01	0.01	0.01	0.01	0.01	0.01	0.01	0.01	0.01						0.01	0.01	0.01	0.01	0.01
68																0.01	0.01	0.01	0.01	0.01	0.01	0.01	0.01	0.01	0.01						0.01	0.01	0.01	0.01	0.01
71																0.01	0.01	0.01	0.01	0.01	0.01	0.01	0.01	0.01	0.01						0.01	0.01	0.01	0.01	0.01
74																0.01	0.01	0.01	0.01	0.01	0.01	0.01	0.01	0.01	0.01						0.23	0.01	0.01	0.01	0.01
77																0.01	0.01	0.01	0.01	0.01	0.01	0.01	0.01	0.01	0.01						0.38	0.01	0.01	0.01	0.01
81																0.01	0.01	0.01	0.01	0.01	0.12	0.01	0.01	0.01	0.01						0.55	0.01	0.01	0.01	0.01
84																0.01	0.01	0.01	0.01	0.01	0.99	0.01	0.01	0.01	0.01						1.15	0.01	0.01	0.01	0.01
88																0.01	0.01	0.01	0.01	0.01	5.95	0.01	0.01	0.01	0.01						2	0.01	0.01	0.01	0.01
91																0.01	0.01	0.01	0.01	0.01	12.58	0.01	0.01	0.01	0.01						2.86	0.01	0.01	0.01	0.01
Error bar	SD					SD					SD					SD					SD					SD					SD
KYK-036
Day	Gr.1	Vehicle				Gr.2	GEM_200 mg/kg				Gr.3	HEL-EBET_3 mg/kg				Gr.4	84-EBET_3 mg/kg
1	1	1	1	1	1	1	1	1	1	1	1	1	1	1	1	1	1	1	1	1
5	1.72	1.42	1.7	1.44	1.38	1.36	1.74	1.15	1.33	1.64	1.1	1.3	1.32	1.3	1.24	0.74	0.71	0.71	0.95	0.63
9	2.91	2.08	3.15	2.27	3.17	2.37	2.31	1.22	1.62	1.7	2.98	1.9	2.53	3.04	2.16	0.43	0.51	0.41	0.63	0.47
12	4.03	2.61	4.07	3.02	3.85	2.73	2.57	1.81	2.03	2.08	3.06	1.95	2.97	3.4	2.82	0.19	0.11	0.47	0.34	0.28
16	6.29	3.56	5.95	4.04	4.23	3.77	3.58	2.03	2.38	2.79	3.2	2.37	4.33	4.03	3.24	0.15	0.06	0.17	0.11	0.1
19	8.13	4.38	7.82	5.04	5.37	5.88	4.4	3.45	3.38	4.21	4.59	2.62	5.33	4.46	3.72	0.32	0.31	0.23	0.38	0.16
23	9.85	5.76	10.5	5.91	6.41	8.38	5.71	3.84	4.9	5.16	4.82	3.1	6.09	4.37	3.73	0.24	0.26	0.21	0.22	0.09
26	9.52	5.14	12.01	7.26	7.61	10.3	7.96	5.47	6.39	6.34	5.55	3.77	7.9	4.84	4.48	0.19	0.22	0.12	0.14	0.14
30	12.92	7.22	14.77	9.04	8.53	14	11.4	7.95	8.23	8.5	7.47	4.37	8.37	5.81	4.48	0.21	0.1	0.13	0.09	0.1
33											8.18	4.94	9.52	6.61	5.01	0.07	0.1	0.12	0.14	0.08
36											9.37	5.76	9.06	6.97	5.03	0.01	0.01	0.17	0.18	0.15
39											11.64	7.7	10.17	7.72	5.81	0.01	0.01	0.13	0.16	0.12
43											14.59	8.76	10.61	8.59	6.44	0.01	0.01	0.15	0.17	0.11
46											19.3	9.95	12.56	9.05	7.08	0.01	0.01	0.14	0.14	0.13
50											25.88	10.64	12.32	8.89	8.07	0.15	0.01	0.16	0.13	0.12
54																0.01	0.01	0.1	0.11	0.08
57																0.01	0.01	0.1	0.13	0.08
60																0.08	0.01	0.12	0.12	0.07
64																0.1	0.01	0.06	0.07	0.09
67																0.06	0.01	0.07	0.08	0.06
71																0.01	0.01	0.08	0.05	0.05
74																0.07	0.01	0.07	0.09	0.07
78																0.05	0.01	0.04	0.05	0.06
82																0.02	0.03	0.04	0.03	0.03
85																0.03	0.04	0.05	0.04	0.05
89																0.04	0.04	0.03	0.07	0.04
92																0.04	0.03	0.04	0.05	0.04
Error bar	SD					SD					SD					SD
PC-42
Day	Gr.1	Vehicle				Gr.2	GEM_200 mg/kg				Gr.3	HEL-EBET_3 mg/kg				Gr.4	84-EBET_3 mg/kg				Gr.5	Trop2-EBET_3 mg/kg
1	1	1	1	1	1	1	1	1	1	1	1	1	1	1	1	1	1	1	1	1	1	1	1	1	1
6	1.03	1.3	1.68	1.24	1.33	1.13	0.86	1.02	1.37	0.78	1.3	1.25	1.42	1.02	1.25	0.72	0.66	0.43	0.95	0.63	0.5	0.25	0.47	0.66	0.53
9	1.24	1.47	2.53	2.12	1.54	1.18	0.84	1.34	1.31	0.74	1.78	1.11	2.02	0.94	1.95	0.65	0.65	0.33	0.92	0.42	0.16	0.27	0.44	0.63	0.33
13	1.83	2.94	4.56	4.11	2.4	1.47	1.11	1.25	1.83	0.86	2.69	1.96	4.15	1.07	2.34	0.36	0.72	0.28	1.22	0.32	0.28	0.3	0.4	0.44	0.28
16	3.19	5.79	6.7	5.68	4.7	2.01	1.33	1.8	2	1.2	5.05	4.04	7.48	1.81	4.4	0.53	0.86	0.2	1.43	0.3	0.16	0.21	0.29	0.32	0.29
20	4.64	8.08	10.04	9.33	5.84	2.9	1.82	1.86	2.52	0.98	6.79	6.45	10.05	1.5	7.62	0.81	1.38	0.21	2.92	0.38	0.23	0.31	0.2	0.23	0.3
23	7.39	11.05	15.03	14.23	9.02	4.28	2.31	3.16	3.91	1.74	12.5	10.16	14.1	2.98	11.25	1.4	2.84	0.32	4.33	0.38	0.08	0.23	0.17	0.21	0.16
27	13.37	16.64	20.28	21.73	15.48	6.4	3.58	5.15	5.62	1.75	19.58	15.11	19.23	6.1	15.44	2.8	5.6	0.23	7.07	0.57	0.17	0.16	0.16	0.17	0.36
30						9	4.96	7.96	8.2	2.26						6.14	8.85	0.18	9.94	1.18	0.13	0.19	0.19	0.21	0.2
34						13.22	8.96	11.99	11.86	3.11						8.65	14.7	0.23	15.44	2.15	0.09	0.16	0.17	0.1	0.09
37						21.09	12.99	15.86	13.58	4.03						20.67	19.35	0.38	18.67	4.22	0.14	0.13	0.11	0.08	0.12
41																					0.07	0.1	0.1	0.07	0.1
44																					0.11	0.11	0.1	0.13	0.09
47																					0.07	0.29	0.11	0.14	0.22
50																					0.15	0.19	0.14	0.2	0.19
54																					0.1	0.39	0.13	0.14	0.07
57																					0.22	0.66	0.2	0.13	0.13
61																					0.08	0.97	0.12	0.16	0.19
64																					0.26	1.61	0.24	0.26	0.32
68																					0.41	1.88	0.34	0.34	0.41
72																					0.49	3.01	0.38	0.36	0.51
76																					0.49	3.76	0.71	0.31	0.3
79																					0.78	4.37	0.64	0.52	0.57
82																					0.71	4.79	0.46	0.49	0.63
85																					0.76	5.16	0.71	0.48	0.47
89																					0.6	7.46	0.74	0.43	0.41
92																					0.65	7.38	0.84	0.77	0.84
Error bar	SD					SD					SD					SD					SD
KYK-046
Day	Gr.1	Vehicle				Gr.2	GEM_200 mg/kg				Gr.3	HEL-EBET_3 mg/kg				Gr.4	84-EBET_1.5 mg/kg				Gr.5	84-EBET_3 mg/kg				Gr.6	Trop2-EBET_3 mg/kg
1	1	1	1	1	1	1	1	1	1	1	1	1	1	1	1	1	1	1	1	1	1	1	1	1	1	1	1	1	1	1
6	3.23	2.33	2.07	2.57	1.6	1.19	1.26	1.64	1.66	1.15	2.25	1.41	1.25	1.01	1.64	0.51	0.69	0.65	0.4	0.46	0.62	0.75	0.6	0.5	0.59	0.31	0.52	0.83	0.51	0.47
9	6.38	3.72	5.26	5.01	4.65	1.3	1.6	1.92	2.06	2.02	3.74	2.12	1.92	1.58	1.89	0.57	1.01	0.75	0.5	0.74	0.98	0.47	0.76	0.51	0.71	0.7	0.34	0.55	0.39	0.41
12	11.15	5.26	8	8.53	6.67	1.75	1.95	2.26	2.47	1.7	5.16	3.03	2.89	2.06	2.74	0.74	1.23	0.68	0.59	0.84	0.8	0.62	1.04	0.5	0.81	0.3	0.33	0.63	0.22	0.21
15	15.17	7.98	11.79	12.73	10.75	2.79	2.48	3.91	2.87	2.42	6.41	4.92	4.76	3.09	3.31	0.42	1.46	1	0.91	1.23	0.81	0.62	1.08	0.53	1.01	0.36	0.3	0.48	0.16	0.17
19	22.37	13.19	16.1	18.16	11.4	6.49	3.39	6.71	5.26	3.21	12.54	8.26	6.6	5.22	5.69	0.64	2.4	0.77	0.72	1.61	0.82	0.64	1.48	0.41	0.84	0.21	0.29	0.26	0.19	0.14
22	33	18.88	22.07	20.8	16.23	10.38	5.82	10.81	9.93	5.93	17.01	12.62	10.42	8.45	8.5	0.68	3.33	1.01	1.09	2.41	0.87	0.44	1.55	0.38	1.2	0.22	0.15	0.17	0.12	0.17
26						16.07	10.61	17.81	14.18	10.29	26.51	20.88	15.61	13.62	13.14	0.79	4.87	1.08	2.25	3.31	0.56	0.32	1.99	0.46	1.7	0.16	0.1	0.2	0.13	0.13
29						25.59	17.03	24.38	18.22	12.97	34.85	24.35	19.11	17.42	27.05	0.73	5.97	2.43	2.1	4.95	0.68	0.44	2.29	0.46	1.8	0.17	0.18	0.23	0.15	0.13
33						40.62	29.05	32.68	22.23	16.29						0.94	6.37	2.1	2.53	6.42	0.45	0.46	2.46	0.27	1.75	0.21	0.17	0.1	0.11	0.07
36																1.29	9.64	3.91	3.18	8.59	0.74	0.48	4.61	0.42	2.46	0.14	0.15	0.09	0.11	0.1
40																					1.02	0.58	7.06	0.35	4.55	0.11	0.04	0.08	0.08	0.07
43																					1.51	1.01	9.32	0.42	6.23	0.1	0.08	0.09	0.07	0.06
47																					2.38	2.27	13.08	1.04	10.06	0.13	0.1	0.08	0.05	0.07
50																										0.13	0.07	0.09	0.08	0.05
54																										0.08	0.07	0.05	0.07	0.06
57																										0.1	0.09	0.07	0.06	0.06
61																										0.07	0.1	0.07	0.05	0.06
64																										0.08	0.07	0.06	0.06	0.08
68																										0.07	0.06	0.07	0.07	0.06
71																										0.09	0.08	0.14	0.1	0.05
75																										0.03	0.06	0.27	0.06	0.04
79																										0.1	0.06	0.5	0.05	0.05
84																										0.12	0.04	0.61	0.05	0.05
87																										0.07	0.07	0.91	0.05	0.04
90																										0.09	0.05	1.34	0.06	0.05
Error bar	SD					SD					SD					SD					SD					SD

## Sheet: Fig 4b, 4c
Model_mouse #	Best tumor response	C6 expression (RNA)	C6 expression (IHC score)	C6 expression (MFI of FC)	Molecular subtype
KYK-008 #1	-88	1991.5	high	50971	classical
KYK-008 #2	-84	1991.5	high	50971	classical
KYK-008 #3	-83	1991.5	high	50971	classical
KYK-008 #4	-80	1991.5	high	50971	classical
KYK-008 #5	-84	1991.5	high	50971	classical
KYK-017 #1	-89	502.1	high	56036	classical
KYK-017 #2	-92	502.1	high	56036	classical
KYK-017 #3	-90	502.1	high	56036	classical
KYK-017 #4	-93	502.1	high	56036	classical
KYK-017 #5	-90	502.1	high	56036	classical
KYK-019 #1	-95	1476.6	high	52487	classical
KYK-019 #2	-83	1476.6	high	52487	classical
KYK-019 #3	-94	1476.6	high	52487	classical
KYK-019 #4	-83	1476.6	high	52487	classical
KYK-019 #5	-94	1476.6	high	52487	classical
KYK-031 #1	-85	62	low	12683	classical
KYK-031 #2	-95	62	low	12683	classical
KYK-031 #3	-86	62	low	12683	classical
KYK-031 #4	-74	62	low	12683	classical
KYK-031 #5	-78	62	low	12683	classical
KYK-036 #1	-100	1741.5	low	23045	classical
KYK-036 #2	-100	1741.5	low	23045	classical
KYK-036 #3	-97	1741.5	low	23045	classical
KYK-036 #4	-97	1741.5	low	23045	classical
KYK-036 #5	-97	1741.5	low	23045	classical
KYK-042 #1	-100	2613.5	high	52205	classical
KYK-042 #2	-100	2613.5	high	52205	classical
KYK-042 #3	-100	2613.5	high	52205	classical
KYK-042 #4	-100	2613.5	high	52205	classical
KYK-042 #5	-100	2613.5	high	52205	classical
KYK-046 #1	-55	829	low	12442	basal
KYK-046 #2	-68	829	low	12442	basal
KYK-046 #3	-40	829	low	12442	basal
KYK-046 #4	-73	829	low	12442	basal
KYK-046 #5	-41	829	low	12442	basal
KYK-048 #1	-100	57.8	low	7995	basal
KYK-048 #2	-100	57.8	low	7995	basal
KYK-048 #3	-100	57.8	low	7995	basal
KYK-048 #4	-100	57.8	low	7995	basal
KYK-048 #5	-100	57.8	low	7995	basal
KYK-054 #1	-90	3059.6	high	59532	classical
KYK-054 #2	-83	3059.6	high	59532	classical
KYK-054 #3	-90	3059.6	high	59532	classical
KYK-054 #4	-85	3059.6	high	59532	classical
KYK-054 #5	-92	3059.6	high	59532	classical
KYK-060 #1	-97	131.7	high	24824	classical
KYK-060 #2	-97	131.7	high	24824	classical
KYK-060 #3	-96	131.7	high	24824	classical
KYK-060 #4	-94	131.7	high	24824	classical
KYK-060 #5	-92	131.7	high	24824	classical
KYK-062 #1	-100	2140.3	high	20781	classical
KYK-062 #2	-95	2140.3	high	20781	classical
KYK-062 #3	-94	2140.3	high	20781	classical
KYK-062 #4	-92	2140.3	high	20781	classical
KYK-062 #5	-87	2140.3	high	20781	classical
KYK-065 #1	-92	233.6	low	14745	classical
KYK-065 #2	-90	233.6	low	14745	classical
KYK-065 #3	-90	233.6	low	14745	classical
KYK-065 #4	-95	233.6	low	14745	classical
KYK-065 #5	-97	233.6	low	14745	classical
KYK-069 #1	-100	483.2	low	33768	classical
KYK-069 #2	-92	483.2	low	33768	classical
KYK-069 #3	-93	483.2	low	33768	classical
KYK-069 #4	-93	483.2	low	33768	classical
KYK-069 #5	-85	483.2	low	33768	classical
KYK-090 #1	100	48.5	low	1250	basal
KYK-090 #2	100	48.5	low	1250	basal
KYK-090 #3	100	48.5	low	1250	basal
KYK-090 #4	100	48.5	low	1250	basal
KYK-090 #5	100	48.5	low	1250	basal
PC-3 #1	-100	159	low	23282	classical
PC-3 #2	-100	159	low	23282	classical
PC-3 #3	-100	159	low	23282	classical
PC-3 #4	-100	159	low	23282	classical
PC-3 #5	-100	159	low	23282	classical
PC-42 #1	-64	218.8	low	7588	basal
PC-42 #2	-35	218.8	low	7588	basal
PC-42 #3	-82	218.8	low	7588	basal
PC-42 #4	-8	218.8	low	7588	basal
PC-42 #5	-70	218.8	low	7588	basal
Statistical analysis was performed using Pearson's correlation test between best tumor response and C6 expression (MFI) by GraphPad Prism 9 software (two-sided).
R = -0.4285
P < 0.0001

## Sheet: Fig 4d
Day	Non-terat								GEM_200 mg/kg								84-EBET_3 mg/kg								HEL-EBET_3 mg/kg
1	1	1	1	1	1	1	1	1	1	1	1	1	1	1	1	1	1	1	1	1	1	1	1	1	1	1	1	1	1	1	1	1
3	1.21	1.11	0.88	1.47	1.5	0.97	1.13	1.32	1.3	1.21	1.32	1.89	1.17	1.52	1.12	1.38	1.22	0.93	1.22	1.8	2.16	1.36	1.41	1.34	1	1.14	0.62	1.29	0.85	1.35	1.21	1
8	Sampling			2.21	1.57	1.06	1.4	1.41	Sampling			1.83	1.65	1.97	Dead	1.94	Sampling			1.6	1.19	0.28	0.87	0.25	Sampling			4.82	2.06	2.03	2.1	1.8
15				3.04	2.06	1.1	1.39	1.39				1.8	0.9	0.78		1.41				0.26	0.06	0.04	0.09	0.04				4.16	2.25	1.52	2.04	2.26
22				3.44	2.04	1.32	1.82	1.57				1.89	1.17	1.27		1.72				0.01	0	0	0	0				3.05	1.33	2.42	2.61	2.01
29				4.29	2.31	1.52	1.37	2.64				2.65	0.99	1.41		1.59				0	0	0	0	0				2.61	1.15	2.08	2.34	2.16
36				5.34	1.64	1.54	1.19	3.58				2.63	1.56	1.23		1.93				0	0	0	0	0				2.87	1.64	2.68	3	2.83
42				5.45	1.58	1.6	2.64	4.16				1.69	2.19	1.09		2.59				0	0	0	0	0				3.84	2.28	2.49	3.27	3.52
50				7.02	2.23	2.43	2.93	4.76				2.36	3.34	1.59		2.07				0	0	0	0	0				5.12	2.54	3.69	4.13	2.97
57																				0	0	0	0	0
63																				0	0	0	0	0
71																				0	0	0	0	0
78																				0	0	0	0	0
85																				0	0	0	0	0
92																				0	0	0	0	0
Error bar	SD								SD								SD								SD

## Sheet: Fig 4e
Day	Gr.1	Vehicle					Gr.2	GEM_200 mg/kg					Gr.3	HEL-EBET_3 mg/kg					Gr.4	84-EBT_3 mg/kg
0	1	1	1	1	1	1	1	1	1	1	1	1	1	1	1	1	1	1	1	1	1	1	1	1
7	5.78555	0.60279	2.75406	12.9753	3.73652	2.43414	1.01032	1.75718	0.283583	3.40369	0.379136	1.67942	0.614372	0.755955	1.34376	1.68765	2.95217	2.00013	0.0431658	0.0419031	0.138902	0.0384172	0.215786	0.028322
14	10.0291	0.334863	4.05663	13.2221	4.11433	5.21724	0.842249	3.72291	0.825878	1.95086	0.353807	1.82017	2.41629	0.530834	2.49197	1.49616	2.25081	1.99983	-0.0352748	-0.0184183	-0.0392493	-0.00298974	0.02054	0.00143194
21	2.48405	0.570334	0.626894	9.02852	3.23928	4.14514	1.00719	Dead	0.486542	6.97895	1.53445	1.83159	2.12263	0.496662	3.53351	1.18486	3.26378	1.46627	0.0565054	-0.0404254	-0.0195921	0.00510992	0.0128052	0.00593566
28	12.4721	0.415715	0.709845	16.9345	6.27719	3.15624	1.36469		0.657126	3.8782	0.406161	5.0743	2.50818	0.527335	4.80682	5.07208	5.45051	3.86443	0.0503992	0.0217695	-0.0113908	0.00499267	0.00257968	0.000824276
35	17.1672	0.193689	0.0894692	18.3794	11.1489	24.0052	2.3779		1.04286	5.79311	0.473827	3.70075	3.28663	1.04301	2.83961	4.36581	8.09939	5.12593	-0.0314702	-0.0548064	-0.0184422	-0.0154177	-0.00782375	-0.0022664
43	41.6067	0.271433	0.861527	13.1604	11.3168	31.1457	1.47125		1.73939	11.3136	2.16315	6.74311	4.01145	0.499402	8.21664	13.1892	8.26869	4.65393	0.21193	0.0908251	0.0214363	0.0352907	0.0119622	0.00730073
49	54.5117	0.101561	0.794816	22.0102	22.3163	32.7579	3.28802		2.54973	5.81742	0.441139	8.2308	3.84745	0.67796	13.5146	24.4176	10.3919	6.70231	0.0179897	0.023643	0.0220655	0.00902785	0.00106745	0.00170525
56																			0.153077	0.00511914	0.0139076	-0.00296043	0.001203	0.00376667
63																			0.231846	0.0266776	0.0179432	0.0234783	0.0139955	0.00707395
70																			0.0280413	0.00709819	-0.0448253	-0.0168637	-0.00299056	0.0133818
77																			0.206811	0.022825	0.001931	0.0090083	-0.00149105	0.00679338
84																			0.119728	0.124812	0.0329356	0.00983879	0.0200656	0.014065
92																			0.0813997	0.0321925	0.00013018	0.00537372	0.00453244	0.0071699
Error bar	SD						SD						SD						SD

## Sheet: Fig 5b
BRD4
PC-3_in cancer area	BRD4 positive area (% of cancer area)					Adjusted P Value (vs Vehicle)
Vehicle	27.4213	21.6653	28.5044	26.1641	22.6207	-
GEM	24.9337	24.068	26.6177	22.5043	23.4703	0.8127
HEL-EBET_1.5 mg/kg	18.8522	19.9158	21.1163	18.4929	18.1106	<0.0001
HEL-EBET_3 mg/kg	13.7112	10.9445	11.6492	10.9186	13.3186	<0.0001
84-EBET_1.5 mg/kg	2.38231	1.99272	3.24147	2.37233	2.40806	<0.0001
84-EBET_3 mg/kg	3.98386	1.91371	2.99256	1.98042	2.43148	<0.0001
Error bar	SD
PC-3_in stromal area	BRD4 positive area (% of stromal area)					Adjusted P Value (vs Vehicle)
Vehicle	10.7018	7.65982	11.0541	10.0755	8.7087	-
GEM	10.3147	10.721	11.6468	8.89979	10.4812	0.6457
HEL-EBET_1.5 mg/kg	8.27303	8.64471	7.85655	6.47123	7.02294	0.0221
HEL-EBET_3 mg/kg	7.20133	6.76481	5.79051	4.7371	5.75828	<0.0001
84-EBET_1.5 mg/kg	2.29348	1.61622	2.01055	1.80448	1.04482	<0.0001
84-EBET_3 mg/kg	4.81179	1.92886	3.44447	2.23869	2.54078	<0.0001
Error bar	SD
PC-42_in cancer area	BRD4 positive area (% of cancer area)					Adjusted P Value (vs Vehicle)
Vehicle	18.3918	18.8252	19.4808	18.6834	18.9594	-
GEM	17.6836	18.6173	19.261	18.3848	19.7608	0.999
HEL-EBET_3 mg/kg	8.10871	11.1941	8.77016	6.53095	7.8524	<0.0001
84-EBET_3 mg/kg	3.20213	3.10607	4.37085	3.05705	2.86333	<0.0001
84-EBET_6 mg/kg	4.98218	4.70358	6.36292	5.4567	2.61494	<0.0001
Error bar	SD
PC-42_in stromal area	BRD4 positive area (% of stromal area)					Adjusted P Value (vs Vehicle)
Vehicle	9.94353	10.3103	10.5999	3.29538	4.09772	-
GEM	10.7555	10.3591	10.9153	3.96301	4.72356	0.8141
HEL-EBET_3 mg/kg	8.57276	7.2352	10.2086	4.97091	6.03652	>0.9999
84-EBET_3 mg/kg	9.456	8.13829	7.693	3.53841	4.49002	<0.0001
84-EBET_6 mg/kg	10.5342	10.0827	9.62489	3.7356	2.1107	<0.0001
Error bar	SD
pSTAT3
PC-3_in stromal area	pSTAT3 positive area (% of stromal area)					Adjusted P Value (vs Vehicle)
Vehicle	2.90368	1.08793	2.70994	2.74905	1.49628	-
GEM	1.92754	2.07157	1.58494	3.00462	2.59091	0.9999
HEL-EBET_1.5 mg/kg	5.13961	4.10399	2.61023	3.40029	2.95756	0.0156
HEL-EBET_3 mg/kg	5.51329	3.55041	3.65361	3.29795	3.51659	0.0039
84-EBET_1.5 mg/kg	0.613081	0.556742	1.31557	0.706223	0.859221	0.0227
84-EBET_3 mg/kg	1.12796	0.226228	0.314879	0.494622	0.486821	0.0053
Error bar	SD
PC-42_in stromal area	pSTAT3 positive area (% of stromal area)					Adjusted P Value (vs Vehicle)
Vehicle	4.5272	3.44252	3.64862	4.59827	3.99673	-
GEM	4.1537	4.39613	2.20195	4.19334	5.25335	>0.9999
HEL-EBET_3 mg/kg	3.74823	4.20958	3.63664	2.30684	3.59605	0.5896
84-EBET_3 mg/kg	2.06731	1.25513	2.70388	1.31939	2.76272	0.001
84-EBET_6 mg/kg	0.812409	0.805379	0.803512	1.32562	0.585364	<0.0001
Error bar	SD
pSMAD2
PC-3_in stromal area	pSMAD2 positive area (% of stromal area)					Adjusted P Value (vs Vehicle)
Vehicle	3.88268	4.37966	3.78632	3.75383	4.0302	-
GEM	3.21889	4.50598	2.72307	2.77024	3.22116	0.294
HEL-EBET_1.5 mg/kg	5.57554	4.5304	4.81118	5.11386	4.15949	0.1196
HEL-EBET_3 mg/kg	4.49518	4.24361	3.1583	2.66141	3.03505	0.6628
84-EBET_1.5 mg/kg	4.48836	5.00076	4.45669	3.8612	4.31347	0.6452
84-EBET_3 mg/kg	5.16466	4.69445	3.57726	3.86906	5.09388	0.5456
Error bar	SD
PC-42_in stromal area	pSMAD2 positive area (% of stromal area)					Adjusted P Value (vs Vehicle)
Vehicle	4.69214	4.61203	4.12304	4.85386	4.01049	-
GEM	4.72653	4.61342	3.56251	4.45068	4.54804	0.9965
HEL-EBET_3 mg/kg	4.46097	4.58635	3.44058	4.00348	3.886	0.5207
84-EBET_3 mg/kg	4.78431	4.25383	4.89918	4.04367	5.32003	0.8996
84-EBET_6 mg/kg	2.22108	3.11034	3.31218	3.33978	2.4465	0.0001
Error bar	SD
pSMAD3
PC-3_in stromal area	pSMAD3 positive area (% of stromal area)					Adjusted P Value (vs Vehicle)
Vehicle	3.87	2.57	3.49	3.26	3.23	-
GEM	3.14	2.01	3.91	2.99	3.56	0.9519
HEL-EBET_1.5 mg/kg	3.6	3.55	3.68	3.87	3.73	0.3971
HEL-EBET_3 mg/kg	3.61	2.67	2.99	3.65	3.34	0.9998
84-EBET_1.5 mg/kg	1.37	1.2	1.41	1.1	1.3	<0.0001
84-EBET_3 mg/kg	0.53	0.75	0.59	0.82	0.97	<0.0001
Error bar	SD
PC-42_in stromal area	pSMAD3 positive area (% of stromal area)					Adjusted P Value (vs Vehicle)
Vehicle	1.77	0.98	1.02	1.91	0.89	-
GEM	1.7	0.95	0.66	1.34	0.75	0.7215
HEL-EBET_3 mg/kg	1.35	1.28	0.93	0.89	1.1	0.8022
84-EBET_3 mg/kg	1.33	0.58	1.58	1.64	1.58	0.9998
84-EBET_6 mg/kg	0.31	0.2	0.28	0.55	0.02	0.001
Error bar	SD
Collagen I
PC-3_in stromal area	Collagen I positive area (% of stromal area)					Adjusted P Value (vs Vehicle)
Vehicle	38.7185	39.4045	36.9277	40.1198	38.8571	-
GEM	41.1071	44.6997	43.445	42.3528	41.7007	0.002
HEL-EBET_1.5 mg/kg	42.0339	37.4721	38.4321	40.9636	37.9635	0.9618
HEL-EBET_3 mg/kg	43.3599	40.204	41.5895	40.3744	41.8554	0.0386
84-EBET_1.5 mg/kg	37.5282	40.6583	39.2715	38.4404	41.5988	0.9179
84-EBET_3 mg/kg	39.741	39.2291	37.3412	37.9204	40.5044	0.9998
Error bar	SD
PC-42_in stromal area	Collagen I positive area (% of stromal area)					Adjusted P Value (vs Vehicle)
Vehicle	30.5455	29.9058	29.9883	32.9906	28.4414	-
GEM	25.5859	27.5187	27.7493	27.8528	26.0252	0.052
HEL-EBET_3 mg/kg	30.683	27.1206	26.315	30.2615	28.6724	0.4796
84-EBET_3 mg/kg	26.3811	26.4646	34.2752	28.1307	32.1476	0.8966
84-EBET_6 mg/kg	27.0355	28.3302	29.6945	29.0033	29.1692	0.4971
Error bar	SD
Statistical analysis was performed using one-way ANOVA with Dunnett’s multiple comparison test against the vehicle by GraphPad Prism 9 software (two-sided).

[truncated: 25 more sheets: Fig 5c, Fig 6a, Fig 6b, Fig 6c, Fig S1b, Fig S1d, Fig S3c, Fig S3d, Fig S3e, Fig S3f, Fig S4a, Fig S4b, Fig S4c, Fig S5c, 5d, Fig S6d, Fig S6e, Fig S7, Fig S9a, Fig S10a, Fig S10b …]
